# Supplementary material for: Detecting and characterizing copy number variation in a large commercial U.S. Holstein cattle population
Source: BMC Genomics. 2025 Apr 16;26:381. doi: 10.1186/s12864-025-11536-7 (PMC12004798; doi:10.1186/s12864-025-11536-7)
Supplement: Supplementary file 2 — Supplementary Material 2 [file 12864_2025_11536_MOESM2_ESM.xlsx]

## Sheet: List of tables
List of supplementary tables - Ladeira et al. (2025)
Table	Title
Table S1	List of high-confidence CNVs identified in the present study
Table S2	Descriptive statistics for non-redundant high-confidence CNVs identified
Table S3	List of high-confidence CNVRs identified in the present study
Table S4	Frequency of high-confidence CNVRs by length intervals
Table S5	Descriptive statistics for high-confidence CNVRs
Table S6	Descriptive statistics for high-confidence CNVRs by autosomal chromosome
Table S7	High-confidence CNVRs overlapping structural variants annotated in the Ensembl database
Table S8	List of new high-confidence CNVRs identified in the present study
Table S9	QTLs reported in the Animal QTL database, which were utilized for QTL annotation and enrichment analysis in this study
Table S10	List of annotated QTLs overlapped with high-confidence CNVRs
Table S11	List of traits included in QTL enrichment analysis (P-values FDR < 0.05 are in bold)
Table S12	List of genes overlapped with high-confidence CNVRs

## Sheet: Table S1
List of high-confidence CNVs identified in the present study - Ladeira et al. (2025)
High-confidence CNV ID	CNV coordinates	Number of SNPs within CNV	CNV length (bp)	Number of copies	Type	Start SNP	End SNP
CNV_9	chr1:1581113-1601750	11	20638	1	Deletion	BovineHD0100000274	BovineHD0100000286
CNV_28	chr1:3081314-3144779	44	63466	1	Deletion	BovineHD0100000736	BovineHD0100000779
CNV_40	chr1:3136274-3144779	10	8506	1	Deletion	BovineHD0100000770	BovineHD0100000779
CNV_43	chr1:3136274-3179438	27	43165	1	Deletion	BovineHD0100000770	BovineHD0100000797
CNV_60	chr1:6816711-6864130	20	47420	1	Deletion	BovineHD0100002002	BovineHD0100002020
CNV_62	chr1:6819097-6864130	19	45034	1	Deletion	BovineHD0100002003	BovineHD0100002020
CNV_69	chr1:9573002-9593648	11	20647	1	Deletion	BovineHD0100002798	BovineHD0100002808
CNV_72	chr1:11280876-11318197	11	37322	3	Duplication	BovineHD0100003403	BovineHD0100003413
CNV_88	chr1:15039716-15098299	20	58584	3	Duplication	BovineHD0100004443	BovineHD0100004463
CNV_108	chr1:19707163-19741379	13	34217	3	Duplication	BovineHD0100005729	BovineHD0100005741
CNV_118	chr1:21317638-21334929	10	17292	1	Deletion	BovineHD0100006166	BovineHD0100006170
CNV_121	chr1:21317638-21340708	14	23071	1	Deletion	BovineHD0100006166	BovineHD0100006174
CNV_124	chr1:21320241-21337599	12	17359	1	Deletion	BovineHD0100006167	BovineHD0100006173
CNV_125	chr1:21320241-21340708	13	20468	1	Deletion	BovineHD0100006167	BovineHD0100006174
CNV_181	chr1:42495866-42546663	19	50798	1	Deletion	BovineHD4100000226	BovineHD0100012038
CNV_184	chr1:42495866-42575515	27	79650	1	Deletion	BovineHD4100000226	BovineHD0100012080
CNV_189	chr1:42500553-42575515	26	74963	1	Deletion	BovineHD0100012030	BovineHD0100012080
CNV_206	chr1:45814616-45869917	10	55302	3	Duplication	BTA-95266-no-rs	BTA-89822-no-rs
CNV_236	chr1:54380991-54396221	12	15231	1	Deletion	BovineHD0100015428	BovineHD0100015440
CNV_239	chr1:54386602-54396221	11	9620	1	Deletion	BovineHD0100015429	BovineHD0100015440
CNV_240	chr1:54386602-54397309	12	10708	1	Deletion	BovineHD0100015429	BovineHD0100015441
CNV_252	chr1:57942529-58022890	22	80362	1	Deletion	BovineHD0100016525	BovineHD0100016548
CNV_255	chr1:58976674-58994124	14	17451	1	Deletion	BovineHD0100016821	BovineHD0100016833
CNV_264	chr1:58984569-58994124	11	9556	1	Deletion	BovineHD0100016824	BovineHD0100016833
CNV_293	chr1:67574073-67613434	24	39362	3	Duplication	BovineHD0100019242	BovineHD0100019265
CNV_295	chr1:67574073-67629046	31	54974	4	Duplication	BovineHD0100019242	BovineHD0100019267
CNV_303	chr1:67661660-67686039	10	24380	1	Deletion	BovineHD0100019279	BovineHD0100019287
CNV_325	chr1:70150192-70170260	12	20069	3	Duplication	BovineHD0100020230	BovineHD0100020243
CNV_327	chr1:70152384-70170260	11	17877	3	Duplication	BovineHD0100020231	BovineHD0100020243
CNV_328	chr1:70157294-70170260	10	12967	3	Duplication	BovineHD0100020232	BovineHD0100020243
CNV_338	chr1:70600562-70627711	10	27150	1	Deletion	BovineHD0100020442	BovineHD0100020451
CNV_343	chr1:70600562-70648640	16	48079	1	Deletion	BovineHD0100020442	BovineHD4100000410
CNV_344	chr1:70600562-70650197	17	49636	1	Deletion	BovineHD0100020442	BovineHD0100020458
CNV_349	chr1:70608934-70650197	15	41264	1	Deletion	BovineHD0100020444	BovineHD0100020458
CNV_358	chr1:71401558-71453574	21	52017	1	Deletion	BovineHD0100020647	BovineHD0100020665
CNV_363	chr1:71412530-71443933	14	31404	1	Deletion	BovineHD0100020651	BovineHD4100000414
CNV_380	chr1:73030952-73125912	24	94961	3	Duplication	BovineHD4100000425	BovineHD0100021140
CNV_383	chr1:73063367-73118200	14	54834	3	Duplication	BovineHD4100000426	BovineHD0100021138
CNV_384	chr1:73063367-73122038	15	58672	3	Duplication	BovineHD4100000426	BovineHD0100021139
CNV_385	chr1:73063367-73125912	16	62546	3	Duplication	BovineHD4100000426	BovineHD0100021140
CNV_405	chr1:76841239-76852856	10	11618	1	Deletion	BovineHD0100022312	BovineHD0100022322
CNV_423	chr1:82254240-82355959	23	101720	3	Duplication	BovineHD0100046756	BovineHD0100023790
CNV_425	chr1:82596406-82629705	10	33300	1	Deletion	BovineHD0100023854	BovineHD0100023867
CNV_432	chr1:82804833-82997331	52	192499	1	Deletion	BovineHD0100023903	BovineHD0100023949
CNV_437	chr1:82889125-82925308	12	36184	1	Deletion	BovineHD0100023924	BovineHD0100023934
CNV_439	chr1:82889125-82997331	30	108207	1	Deletion	BovineHD0100023924	BovineHD0100023949
CNV_443	chr1:82900919-82997331	26	96413	1	Deletion	BovineHD0100023928	BovineHD0100023949
CNV_458	chr1:85274415-85322741	12	48327	1	Deletion	BovineHD0100024548	BovineHD0100024559
CNV_461	chr1:85278988-85320809	10	41822	1	Deletion	BovineHD0100024549	BovineHD0100024558
CNV_462	chr1:85278988-85322741	11	43754	1	Deletion	BovineHD0100024549	BovineHD0100024559
CNV_464	chr1:85278988-85333045	13	54058	1	Deletion	BovineHD0100024549	BovineHD0100024560
CNV_465	chr1:85295506-85333045	10	37540	1	Deletion	BovineHD0100024552	BovineHD0100024560
CNV_478	chr1:87735712-87773987	15	38276	1	Deletion	BovineHD0100025129	BovineHD0100025145
CNV_480	chr1:87735712-87800605	20	64894	1	Deletion	BovineHD0100025129	BovineHD0100025149
CNV_492	chr1:88315951-88374443	17	58493	1	Deletion	BovineHD3300001193	BovineHD3300000905
CNV_494	chr1:88315951-88382217	21	66267	1	Deletion	BovineHD3300001193	BovineHD3300001198
CNV_498	chr1:88315951-88415438	30	99488	1	Deletion	BovineHD3300001193	BovineHD3300001465
CNV_499	chr1:88315951-88420037	34	104087	1	Deletion	BovineHD3300001193	BovineHD3300001469
CNV_501	chr1:88315951-88433988	39	118038	1	Deletion	BovineHD3300001193	BovineHD0500021942
CNV_505	chr1:88315951-88446616	46	130666	1	Deletion	BovineHD3300001193	BovineHD3300001128
CNV_506	chr1:88315951-88461980	51	146030	1	Deletion	BovineHD3300001193	BovineHD3300001605
CNV_508	chr1:88315951-88470821	54	154871	1	Deletion	BovineHD3300001193	BovineHD0100002052
CNV_509	chr1:88315951-88474850	56	158900	1	Deletion	BovineHD3300001193	BovineHD0100002054
CNV_511	chr1:88315951-88476595	58	160645	1	Deletion	BovineHD3300001193	BovineHD0100002056
CNV_518	chr1:88315951-88530420	75	214470	1	Deletion	BovineHD3300001193	BovineHD3300000783
CNV_525	chr1:88344064-88374443	13	30380	1	Deletion	BovineHD3300001182	BovineHD3300000905
CNV_529	chr1:88344064-88410212	22	66149	1	Deletion	BovineHD3300001182	BovineHD3300001460
CNV_530	chr1:88344064-88412571	23	68508	1	Deletion	BovineHD3300001182	BovineHD3300001462
CNV_531	chr1:88344064-88415438	26	71375	1	Deletion	BovineHD3300001182	BovineHD3300001465
CNV_534	chr1:88344064-88433988	35	89925	1	Deletion	BovineHD3300001182	BovineHD0500021942
CNV_536	chr1:88344064-88444656	41	100593	1	Deletion	BovineHD3300001182	BovineHD3300001130
CNV_537	chr1:88344064-88446616	42	102553	1	Deletion	BovineHD3300001182	BovineHD3300001128
CNV_540	chr1:88344064-88470821	50	126758	1	Deletion	BovineHD3300001182	BovineHD0100002052
CNV_547	chr1:88344064-88530420	71	186357	1	Deletion	BovineHD3300001182	BovineHD3300000783
CNV_558	chr1:88479666-88530420	16	50755	1	Deletion	BovineHD0100002058	BovineHD3300000783
CNV_561	chr1:88491074-88530420	12	39347	1	Deletion	BovineHD3300001447	BovineHD3300000783
CNV_588	chr1:92840851-92940002	20	99152	3	Duplication	BovineHD0100026497	BovineHD0100026513
CNV_591	chr1:92845638-92931120	17	85483	3	Duplication	BovineHD0100047109	BovineHD0100026512
CNV_592	chr1:92845638-92940002	18	94365	3	Duplication	BovineHD0100047109	BovineHD0100026513
CNV_593	chr1:92845638-92950807	20	105170	3	Duplication	BovineHD0100047109	BovineHD0100026515
CNV_594	chr1:92845638-92957371	21	111734	3	Duplication	BovineHD0100047109	BovineHD0100026516
CNV_595	chr1:92845638-92961273	22	115636	3	Duplication	BovineHD0100047109	BovineHD0100026517
CNV_596	chr1:92850950-92931120	16	80171	3	Duplication	BovineHD0100026499	BovineHD0100026512
CNV_598	chr1:92850950-92950807	19	99858	3	Duplication	BovineHD0100026499	BovineHD0100026515
CNV_599	chr1:92850950-92957371	20	106422	3	Duplication	BovineHD0100026499	BovineHD0100026516
CNV_600	chr1:92850950-92961273	21	110324	3	Duplication	BovineHD0100026499	BovineHD0100026517
CNV_605	chr1:92897356-92950807	10	53452	3	Duplication	Hapmap25356-BTA-42424	BovineHD0100026515
CNV_608	chr1:92902456-92957371	10	54916	3	Duplication	BovineHD0100026508	BovineHD0100026516
CNV_609	chr1:92902456-92961273	11	58818	3	Duplication	BovineHD0100026508	BovineHD0100026517
CNV_612	chr1:93355989-93763299	102	407311	1	Deletion	BovineHD0100026647	BovineHD0100026755
CNV_619	chr1:93363216-93758518	99	395303	1	Deletion	BovineHD0100026648	BovineHD0100026754
CNV_620	chr1:93363216-93763299	100	400084	1	Deletion	BovineHD0100026648	BovineHD0100026755
CNV_621	chr1:93367289-93758518	98	391230	1	Deletion	BovineHD0100026649	BovineHD0100026754
CNV_622	chr1:93367289-93763299	99	396011	1	Deletion	BovineHD0100026649	BovineHD0100026755
CNV_624	chr1:93372952-93763299	98	390348	1	Deletion	BovineHD0100026650	BovineHD0100026755
CNV_641	chr1:97336262-97354226	12	17965	1	Deletion	BovineHD0100028027	BovineHD0100028037
CNV_642	chr1:97336262-97358937	13	22676	1	Deletion	BovineHD0100028027	BovineHD0100028038
CNV_664	chr1:102392762-102418201	12	25440	1	Deletion	BovineHD0100029425	BovineHD0100029434
CNV_668	chr1:102396374-102418201	11	21828	1	Deletion	BovineHD0100029426	BovineHD0100029434
CNV_684	chr1:107387028-107394260	10	7233	1	Deletion	BovineHD0100030610	BovineHD0100030619
CNV_685	chr1:107387028-107395910	11	8883	1	Deletion	BovineHD0100030610	BovineHD0100030620
CNV_737	chr1:120885283-120948963	18	63681	1	Deletion	BovineHD0100047197	BovineHD0100034509
CNV_738	chr1:120885283-120952257	20	66975	1	Deletion	BovineHD0100047197	BovineHD0100034511
CNV_740	chr1:120885283-120958333	22	73051	1	Deletion	BovineHD0100047197	BovineHD0100034515
CNV_742	chr1:120885283-120963667	25	78385	1	Deletion	BovineHD0100047197	BovineHD0100034518
CNV_744	chr1:120885283-120967572	28	82290	1	Deletion	BovineHD0100047197	BovineHD0100034521
CNV_776	chr1:130146349-130200956	22	54608	1	Deletion	BovineHD0100037299	BovineHD0100037320
CNV_777	chr1:130146349-130213670	24	67322	1	Deletion	BovineHD0100037299	BovineHD0100037322
CNV_784	chr1:130163968-130184257	12	20290	1	Deletion	BovineHD0100037303	BovineHD0100037314
CNV_785	chr1:130163968-130188190	13	24223	1	Deletion	BovineHD0100037303	BovineHD4100000747
CNV_786	chr1:130163968-130189070	14	25103	1	Deletion	BovineHD0100037303	BovineHD0100037315
CNV_790	chr1:130163968-130222497	23	58530	1	Deletion	BovineHD0100037303	BovineHD0100037326
CNV_796	chr1:130171002-130188190	10	17189	1	Deletion	ARS-BFGL-NGS-6392	BovineHD4100000747
CNV_800	chr1:130171002-130200956	15	29955	1	Deletion	ARS-BFGL-NGS-6392	BovineHD0100037320
CNV_802	chr1:130171002-130222497	20	51496	1	Deletion	ARS-BFGL-NGS-6392	BovineHD0100037326
CNV_812	chr1:130176556-130200956	12	24401	1	Deletion	BovineHD0100037309	BovineHD0100037320
CNV_841	chr1:135470409-135496339	14	25931	1	Deletion	BovineHD0100038883	BovineHD0100038898
CNV_843	chr1:135470409-135497279	16	26871	1	Deletion	BovineHD0100038883	BovineHD0100038900
CNV_889	chr1:144286182-144334001	15	47820	1	Deletion	BovineHD0100042067	BovineHD0100042083
CNV_891	chr1:144286182-144347446	22	61265	1	Deletion	BovineHD0100042067	BovineHD0100042090
CNV_893	chr1:144286182-144357442	26	71261	1	Deletion	BovineHD0100042067	BovineHD0100042094
CNV_921	chr1:144394877-144468947	32	74071	1	Deletion	BovineHD0100042111	BovineHD0100042161
CNV_932	chr1:144440474-144452320	10	11847	1	Deletion	BovineHD0100042149	BovineHD0100042156
CNV_961	chr1:145248218-145324557	41	76340	1	Deletion	BovineHD0100042477	ARS-BFGL-NGS-1705
CNV_962	chr1:145255332-145324557	38	69226	1	Deletion	BovineHD0100042481	ARS-BFGL-NGS-1705
CNV_966	chr1:145261392-145301850	29	40459	1	Deletion	BovineHD0100042485	BovineHD0100042518
CNV_968	chr1:145261392-145311838	32	50447	1	Deletion	BovineHD0100042485	BovineHD0100042520
CNV_969	chr1:145261392-145324557	34	63166	1	Deletion	BovineHD0100042485	ARS-BFGL-NGS-1705
CNV_972	chr1:145265338-145301850	24	36513	1	Deletion	BovineHD0100042490	BovineHD0100042518
CNV_974	chr1:145265338-145311838	27	46501	1	Deletion	BovineHD0100042490	BovineHD0100042520
CNV_975	chr1:145265338-145324557	29	59220	1	Deletion	BovineHD0100042490	ARS-BFGL-NGS-1705
CNV_978	chr1:145276681-145296605	11	19925	0	Deletion	BovineHD0100042502	BovineHD0100042515
CNV_982	chr1:145276681-145324557	19	47877	1	Deletion	BovineHD0100042502	ARS-BFGL-NGS-1705
CNV_985	chr1:145292590-145324557	10	31968	1	Deletion	BovineHD0100042513	ARS-BFGL-NGS-1705
CNV_990	chr1:145652140-145675176	10	23037	1	Deletion	BovineHD0100042619	BovineHD0100042628
CNV_1007	chr1:145808623-145861406	14	52784	1	Deletion	BovineHD0100042674	BovineHD0100042685
CNV_1008	chr1:145808623-145868968	16	60346	1	Deletion	BovineHD0100042674	BovineHD0100042687
CNV_1014	chr1:145815334-145861406	13	46073	1	Deletion	Hapmap47854-BTA-119090	BovineHD0100042685
CNV_1017	chr1:145822127-145861406	11	39280	1	Deletion	ARS-BFGL-NGS-43565	BovineHD0100042685
CNV_1018	chr1:145822127-145868968	13	46842	1	Deletion	ARS-BFGL-NGS-43565	BovineHD0100042687
CNV_1024	chr1:145949545-146012191	22	62647	1	Deletion	BovineHD0100042718	BovineHD0100042739
CNV_1046	chr1:148523433-148552963	18	29531	1	Deletion	BovineHD0100043542	BovineHD0100043561
CNV_1047	chr1:148524518-148552963	17	28446	1	Deletion	BovineHD0100043543	BovineHD0100043561
CNV_1052	chr1:148540655-148552963	11	12309	1	Deletion	BovineHD0100043550	BovineHD0100043561
CNV_1056	chr1:148543351-148552963	10	9613	1	Deletion	BovineHD0100043551	BovineHD0100043561
CNV_1086	chr1:152283412-152362161	38	78750	1	Deletion	BovineHD0100044909	BovineHD0100044943
CNV_1131	chr1:152657715-152700903	13	43189	1	Deletion	BovineHD0100045033	BTB-01486242
CNV_1138	chr1:153322467-153347393	12	24927	1	Deletion	BovineHD0100045263	BovineHD0100045226
CNV_1147	chr1:153470674-153481340	10	10667	1	Deletion	BovineHD0100045293	BovineHD0100045303
CNV_1154	chr1:153533628-153554123	12	20496	1	Deletion	BovineHD0100045326	BovineHD0100045333
CNV_1161	chr1:153880221-153953985	29	73765	1	Deletion	BovineHD0100045446	BovineHD0100045477
CNV_1162	chr1:153880221-153976232	36	96012	1	Deletion	BovineHD0100045446	BovineHD0100045483
CNV_1194	chr1:153994217-154046473	25	52257	1	Deletion	BovineHD0100045487	BovineHD0100045514
CNV_1219	chr1:154011891-154208205	59	196315	1	Deletion	BovineHD0100045494	BovineHD0100047279
CNV_1227	chr1:154018942-154046473	18	27532	1	Deletion	BovineHD0100045496	BovineHD0100045514
CNV_1247	chr1:154052517-154208205	36	155689	1	Deletion	BovineHD0100045518	BovineHD0100047279
CNV_1253	chr1:154054353-154127617	21	73265	1	Deletion	BovineHD0100045519	BovineHD0100045538
CNV_1256	chr1:154054353-154208205	35	153853	1	Deletion	BovineHD0100045519	BovineHD0100047279
CNV_1260	chr1:154058712-154120740	18	62029	1	Deletion	BovineHD0100045520	BovineHD0100047278
CNV_1261	chr1:154058712-154127617	20	68906	1	Deletion	BovineHD0100045520	BovineHD0100045538
CNV_1266	chr1:154058712-154208205	34	149494	1	Deletion	BovineHD0100045520	BovineHD0100047279
CNV_1271	chr1:154073037-154120740	15	47704	1	Deletion	BovineHD0100045523	BovineHD0100047278
CNV_1283	chr1:154092405-154120740	10	28336	1	Deletion	BovineHD0100045528	BovineHD0100047278
CNV_1284	chr1:154092405-154127617	12	35213	1	Deletion	BovineHD0100045528	BovineHD0100045538
CNV_1287	chr1:154092405-154208205	26	115801	1	Deletion	BovineHD0100045528	BovineHD0100047279
CNV_1291	chr1:154111111-154208205	20	97095	1	Deletion	BovineHD0100045533	BovineHD0100047279
CNV_1303	chr1:155418178-155447187	10	29010	1	Deletion	BovineHD0100045950	BovineHD0100045958
CNV_1312	chr1:155418178-155536634	41	118457	1	Deletion	BovineHD0100045950	BovineHD0100045991
CNV_1325	chr1:155517416-155536634	10	19219	1	Deletion	BovineHD0100045982	BovineHD0100045991
CNV_1346	chr1:156799933-156816782	10	16850	1	Deletion	BovineHD4100000772	BovineHD0100039598
CNV_1356	chr1:157130083-157199865	19	69783	1	Deletion	BovineHD0100012734	BovineHD0100012754
CNV_1375	chr1:157253652-157381230	48	127579	1	Deletion	ARS-BFGL-NGS-19721	BovineHD0100012834
CNV_1387	chr1:157257985-157381230	47	123246	1	Deletion	BovineHD0100012768	BovineHD0100012834
CNV_1391	chr1:157261825-157301361	12	39537	1	Deletion	BovineHD0100012769	BovineHD0100012801
CNV_1395	chr1:157261825-157381230	46	119406	1	Deletion	BovineHD0100012769	BovineHD0100012834
CNV_1404	chr1:157262598-157360052	37	97455	1	Deletion	BovineHD0100012770	BovineHD0100012826
CNV_1405	chr1:157262598-157381230	45	118633	1	Deletion	BovineHD0100012770	BovineHD0100012834
CNV_1412	chr1:157264162-157381230	44	117069	1	Deletion	BovineHD0100012771	BovineHD0100012834
CNV_1422	chr1:157273186-157381230	41	108045	1	Deletion	BovineHD0100012774	BovineHD0100012834
CNV_1428	chr1:157281738-157381230	40	99493	1	Deletion	BovineHD0100012776	BovineHD0100012834
CNV_1448	chr1:157337058-157381230	25	44173	1	Deletion	BovineHD0100012809	BovineHD0100012834
CNV_1452	chr1:157340102-157381230	23	41129	1	Deletion	BovineHD0100012811	BovineHD0100012834
CNV_1456	chr1:157342155-157381230	21	39076	1	Deletion	BovineHD0100012813	BovineHD0100012834
CNV_1458	chr1:157350165-157381230	16	31066	1	Deletion	BovineHD0100012818	BovineHD0100012834
CNV_1462	chr1:157353518-157381230	14	27713	1	Deletion	BovineHD0100012820	BovineHD0100012834
CNV_1498	chr1:157479377-157561069	28	81693	1	Deletion	BovineHD0100012878	BovineHD0100012862
CNV_1499	chr1:157485985-157532893	25	46909	3	Duplication	BovineHD0100012877	BovineHD3300000075
CNV_1501	chr1:157485985-157561069	27	75085	3	Duplication	BovineHD0100012877	BovineHD0100012862
CNV_1507	chr1:157525682-157532893	15	7212	3	Duplication	BovineHD3300000090	BovineHD3300000075
CNV_1508	chr1:157525682-157542408	16	16727	1	Deletion	BovineHD3300000090	ARS-BFGL-NGS-76717
CNV_1509	chr1:157525682-157561069	17	35388	1	Deletion	BovineHD3300000090	BovineHD0100012862
CNV_1510	chr1:157526778-157561069	14	34292	1	Deletion	BovineHD3300000087	BovineHD0100012862
CNV_1512	chr1:157527295-157561069	13	33775	1	Deletion	BovineHD3300000086	BovineHD0100012862
CNV_1515	chr1:157638019-157683452	12	45434	3	Duplication	BovineHD0100012896	BovineHD0100012915
CNV_1517	chr1:157638019-157699483	15	61465	3	Duplication	BovineHD0100012896	BovineHD2400007402
CNV_1536	chr1:158387754-158475691	29	87938	1	Deletion	BovineHD3300001227	BovineHD0100037685
CNV_1581	chr2:1831056-1923157	39	92102	1	Deletion	BovineHD0200000494	BovineHD0200000534
CNV_1590	chr2:1843250-1864339	11	21090	1	Deletion	BovineHD0200000502	BovineHD0200000514
CNV_1592	chr2:1843250-1873495	16	30246	1	Deletion	BovineHD0200000502	BovineHD0200000517
CNV_1593	chr2:1843250-1883640	18	40391	1	Deletion	BovineHD0200000502	BovineHD0200000519
CNV_1604	chr2:1847259-1873495	13	26237	1	Deletion	BovineHD0200000506	BovineHD0200000517
CNV_1612	chr2:4021245-4034597	10	13353	1	Deletion	BovineHD0200001054	BovineHD0200001062
CNV_1614	chr2:4021245-4043289	12	22045	1	Deletion	BovineHD0200001054	BovineHD0200001066
CNV_1638	chr2:4168737-4237903	48	69167	1	Deletion	BovineHD0200040486	BovineHD0200001145
CNV_1649	chr2:4177679-4228373	41	50695	1	Deletion	BovineHD0200001100	BovineHD4100000966
CNV_1651	chr2:4177679-4237903	47	60225	1	Deletion	BovineHD0200001100	BovineHD0200001145
CNV_1660	chr2:4180424-4217841	31	37418	1	Deletion	BovineHD0200001101	BovineHD0200001130
CNV_1661	chr2:4180424-4218626	32	38203	1	Deletion	BovineHD0200001101	BovineHD0200001131
CNV_1663	chr2:4180424-4224870	38	44447	1	Deletion	BovineHD0200001101	BovineHD0200001137
CNV_1694	chr2:4788362-4891646	24	103285	1	Deletion	Hapmap40228-BTA-88147	BovineHD0200001358
CNV_1699	chr2:4842665-4891646	15	48982	1	Deletion	BovineHD0200001342	BovineHD0200001358
CNV_1704	chr2:4857780-4891646	13	33867	1	Deletion	BovineHD0200001344	BovineHD0200001358
CNV_1711	chr2:4860070-4891646	12	31577	1	Deletion	BovineHD0200001345	BovineHD0200001358
CNV_1715	chr2:4861022-4891646	11	30625	1	Deletion	BovineHD0200001346	BovineHD0200001358
CNV_1717	chr2:4865263-4891646	10	26384	1	Deletion	BovineHD0200001347	BovineHD0200001358
CNV_1720	chr2:4865263-4908919	17	43657	1	Deletion	BovineHD0200001347	BovineHD0200001365
CNV_1728	chr2:4878396-4908919	14	30524	1	Deletion	BovineHD0200001351	BovineHD0200001365
CNV_1746	chr2:5422286-5482423	25	60138	1	Deletion	BovineHD0200001550	BovineHD0200001571
CNV_1774	chr2:11914701-11953823	13	39123	1	Deletion	BovineHD0200003339	BovineHD0200003353
CNV_1775	chr2:11914701-11957602	14	42902	1	Deletion	BovineHD0200003339	BovineHD0200003354
CNV_1786	chr2:14907654-14944880	14	37227	1	Deletion	BovineHD0200004218	BovineHD0200004229
CNV_1793	chr2:15720289-15754472	10	34184	1	Deletion	BTA-90131-no-rs	BovineHD0200004512
CNV_1797	chr2:18396431-18431703	10	35273	1	Deletion	BovineHD0200005265	BovineHD0200005274
CNV_1807	chr2:20713485-20819535	25	106051	1	Deletion	BovineHD0200005920	BovineHD0200005942
CNV_1808	chr2:20713485-20834727	29	121243	1	Deletion	BovineHD0200005920	BovineHD0200005945
CNV_1809	chr2:20713485-20840274	30	126790	1	Deletion	BovineHD0200005920	BovineHD0200005947
CNV_1812	chr2:20721924-20819535	24	97612	1	Deletion	BovineHD0200005921	BovineHD0200005942
CNV_1814	chr2:20721924-20834727	28	112804	1	Deletion	BovineHD0200005921	BovineHD0200005945
CNV_1815	chr2:20721924-20840274	29	118351	1	Deletion	BovineHD0200005921	BovineHD0200005947
CNV_1819	chr2:20725551-20819535	23	93985	1	Deletion	ARS-BFGL-NGS-118009	BovineHD0200005942
CNV_1821	chr2:20725551-20834727	27	109177	1	Deletion	ARS-BFGL-NGS-118009	BovineHD0200005945
CNV_1822	chr2:20725551-20840274	28	114724	1	Deletion	ARS-BFGL-NGS-118009	BovineHD0200005947
CNV_1830	chr2:20735883-20819535	21	83653	1	Deletion	BovineHD0200005923	BovineHD0200005942
CNV_1831	chr2:20735883-20830354	24	94472	1	Deletion	BovineHD0200005923	BTA-46844-no-rs
CNV_1832	chr2:20735883-20834727	25	98845	1	Deletion	BovineHD0200005923	BovineHD0200005945
CNV_1833	chr2:20735883-20840274	26	104392	1	Deletion	BovineHD0200005923	BovineHD0200005947
CNV_1838	chr2:20743320-20834727	24	91408	1	Deletion	BovineHD0200005924	BovineHD0200005945
CNV_1840	chr2:20747184-20819535	18	72352	1	Deletion	BovineHD0200005926	BovineHD0200005942
CNV_1843	chr2:20747184-20834727	22	87544	1	Deletion	BovineHD0200005926	BovineHD0200005945
CNV_1844	chr2:20747184-20840274	23	93091	1	Deletion	BovineHD0200005926	BovineHD0200005947
CNV_1849	chr2:20753506-20819535	16	66030	1	Deletion	BovineHD0200005928	BovineHD0200005942
CNV_1851	chr2:20753506-20834727	20	81222	1	Deletion	BovineHD0200005928	BovineHD0200005945
CNV_1852	chr2:20753506-20840274	21	86769	1	Deletion	BovineHD0200005928	BovineHD0200005947
CNV_1854	chr2:20758803-20819535	14	60733	1	Deletion	BovineHD0200005929	BovineHD0200005942
CNV_1868	chr2:21736990-21779109	11	42120	3	Duplication	BovineHD0200006212	BovineHD0200006220
CNV_1869	chr2:21736990-21789114	13	52125	3	Duplication	BovineHD0200006212	BTB-00085328
CNV_1897	chr2:24412618-24452886	20	40269	1	Deletion	BovineHD0200007020	BovineHD0200007042
CNV_1900	chr2:24412618-24472548	23	59931	1	Deletion	BovineHD0200007020	BovineHD0200007046
CNV_1901	chr2:24412618-24475100	24	62483	1	Deletion	BovineHD0200007020	BovineHD0200007047
CNV_1945	chr2:32575328-32638625	15	63298	1	Deletion	BovineHD0200009630	BovineHD0200009642
CNV_1952	chr2:34080426-34117594	14	37169	1	Deletion	BovineHD0200010057	BovineHD0200010070
CNV_1963	chr2:35131256-35173942	11	42687	1	Deletion	BovineHD0200010363	BovineHD0200010371
CNV_1977	chr2:37137585-37185766	15	48182	1	Deletion	BovineHD0200040164	BovineHD0200010900
CNV_2021	chr2:47421676-47463911	11	42236	3	Duplication	BovineHD0200013805	BovineHD0200013815
CNV_2036	chr2:56256033-56284122	10	28090	4	Duplication	BTB-01818949	BovineHD0200016026
CNV_2059	chr2:66080195-66144599	17	64405	3	Duplication	BovineHD0200019207	BovineHD0200019225
CNV_2061	chr2:66092265-66133170	13	40906	3	Duplication	BovineHD0200019210	BovineHD0200019222
CNV_2063	chr2:66092265-66144599	15	52335	3	Duplication	BovineHD0200019210	BovineHD0200019225
CNV_2064	chr2:66092265-66152506	16	60242	3	Duplication	BovineHD0200019210	BovineHD0200019226
CNV_2066	chr2:66095586-66144599	13	49014	3	Duplication	BovineHD0200019212	BovineHD0200019225
CNV_2105	chr2:79447099-79500992	10	53894	4	Duplication	BovineHD0200022946	BovineHD0200022955
CNV_2118	chr2:82601954-82671570	24	69617	1	Deletion	BovineHD0200023725	BovineHD0200023747
CNV_2120	chr2:82605160-82671570	23	66411	1	Deletion	BovineHD0200023726	BovineHD0200023747
CNV_2122	chr2:82609666-82671570	22	61905	1	Deletion	BovineHD0200023727	BovineHD0200023747
CNV_2124	chr2:82613126-82671570	21	58445	1	Deletion	BovineHD0200023728	BovineHD0200023747
CNV_2126	chr2:82616155-82671570	20	55416	1	Deletion	BovineHD0200023729	BovineHD0200023747
CNV_2128	chr2:82620923-82671570	19	50648	1	Deletion	BovineHD0200023730	BovineHD0200023747
CNV_2130	chr2:82627408-82671570	18	44163	1	Deletion	BovineHD0200023731	BovineHD0200023747
CNV_2132	chr2:82631332-82671570	17	40239	1	Deletion	BovineHD0200023732	BovineHD0200023747
CNV_2134	chr2:82653057-82671570	10	18514	1	Deletion	BovineHD0200023738	BovineHD0200023747
CNV_2138	chr2:88023269-88050951	11	27683	1	Deletion	BovineHD0200025106	BovineHD0200025116
CNV_2179	chr2:97592387-97645339	10	52953	1	Deletion	BovineHD0200028180	BovineHD0200028198
CNV_2223	chr2:106446238-106524289	18	78052	3	Duplication	Hapmap31750-BTA-134395	BovineHD0200030871
CNV_2224	chr2:106446238-106529056	19	82819	3	Duplication	Hapmap31750-BTA-134395	BovineHD0200030872
CNV_2233	chr2:106469639-106529056	13	59418	3	Duplication	BovineHD0200030861	BovineHD0200030872
CNV_2235	chr2:106477935-106524289	10	46355	3	Duplication	BovineHD0200030863	BovineHD0200030871
CNV_2236	chr2:106477935-106529056	11	51122	3	Duplication	BovineHD0200030863	BovineHD0200030872
CNV_2279	chr2:110469774-110504022	11	34249	1	Deletion	BovineHD0200032056	BovineHD0200032070
CNV_2326	chr2:118840266-118864660	23	24395	1	Deletion	BovineHD0200034588	BovineHD0200034611
CNV_2347	chr2:118868568-118935905	49	67338	3	Duplication	BovineHD0200034615	BovineHD0200034669
CNV_2352	chr2:118868568-118945847	54	77280	3	Duplication	BovineHD0200034615	BovineHD0200034674
CNV_2361	chr2:118870775-118935905	48	65131	3	Duplication	BovineHD0200034616	BovineHD0200034669
CNV_2363	chr2:118870775-118939502	50	68728	3	Duplication	BovineHD0200034616	BovineHD0200034671
CNV_2366	chr2:118870775-118945847	53	75073	3	Duplication	BovineHD0200034616	BovineHD0200034674
CNV_2372	chr2:118875619-118934917	41	59299	3	Duplication	BovineHD0200034623	BovineHD0200034668
CNV_2373	chr2:118875619-118935905	42	60287	3	Duplication	BovineHD0200034623	BovineHD0200034669
CNV_2377	chr2:118875619-118945847	47	70229	3	Duplication	BovineHD0200034623	BovineHD0200034674
CNV_2380	chr2:118881087-118924860	28	43774	3	Duplication	BovineHD0200034626	BovineHD0200034657
CNV_2381	chr2:118881087-118925741	29	44655	3	Duplication	BovineHD0200034626	BovineHD0200034658
CNV_2382	chr2:118881087-118933389	36	52303	3	Duplication	BovineHD0200034626	BovineHD0200034665
CNV_2383	chr2:118881087-118933885	37	52799	3	Duplication	BovineHD0200034626	BovineHD0200034666
CNV_2385	chr2:118881087-118934917	39	53831	3	Duplication	BovineHD0200034626	BovineHD0200034668
CNV_2386	chr2:118881087-118935905	40	54819	3	Duplication	BovineHD0200034626	BovineHD0200034669
CNV_2387	chr2:118881087-118938532	41	57446	3	Duplication	BovineHD0200034626	BovineHD0200034670
CNV_2388	chr2:118881087-118939502	42	58416	3	Duplication	BovineHD0200034626	BovineHD0200034671
CNV_2389	chr2:118881087-118941028	43	59942	3	Duplication	BovineHD0200034626	BovineHD0200034672
CNV_2391	chr2:118881087-118945847	45	64761	3	Duplication	BovineHD0200034626	BovineHD0200034674
CNV_2400	chr2:118883121-118933389	35	50269	3	Duplication	BovineHD0200034627	BovineHD0200034665
CNV_2401	chr2:118883121-118933885	36	50765	3	Duplication	BovineHD0200034627	BovineHD0200034666
CNV_2402	chr2:118883121-118934917	38	51797	3	Duplication	BovineHD0200034627	BovineHD0200034668
CNV_2403	chr2:118883121-118935905	39	52785	3	Duplication	BovineHD0200034627	BovineHD0200034669
CNV_2404	chr2:118883121-118938532	40	55412	3	Duplication	BovineHD0200034627	BovineHD0200034670
CNV_2413	chr2:119641403-119745824	23	104422	3	Duplication	BovineHD0200034942	BovineHD0200034962
CNV_2416	chr2:119641403-119812325	38	170923	3	Duplication	BovineHD0200034942	BovineHD0200034978
CNV_2417	chr2:119641403-119821813	40	180411	3	Duplication	BovineHD0200034942	BovineHD0200034981
CNV_2421	chr2:119665548-119812325	34	146778	3	Duplication	BovineHD0200034945	BovineHD0200034978
CNV_2422	chr2:119665548-119821813	36	156266	3	Duplication	BovineHD0200034945	BovineHD0200034981
CNV_2432	chr2:119700465-119812325	27	111861	3	Duplication	BovineHD0200034952	BovineHD0200034978
CNV_2433	chr2:119711060-119745824	10	34765	3	Duplication	BovineHD0200034954	BovineHD0200034962
CNV_2436	chr2:119711060-119812325	25	101266	3	Duplication	BovineHD0200034954	BovineHD0200034978
CNV_2437	chr2:119711060-119821813	27	110754	3	Duplication	BovineHD0200034954	BovineHD0200034981
CNV_2454	chr2:120883974-120912789	19	28816	1	Deletion	BovineHD0200035257	BovineHD0200035274
CNV_2461	chr2:121437785-121485120	17	47336	1	Deletion	BovineHD3300000851	BovineHD0200030184
CNV_2462	chr2:121443140-121485120	15	41981	1	Deletion	BovineHD0200030203	BovineHD0200030184
CNV_2486	chr2:123735242-123830428	18	95187	1	Deletion	BovineHD0200036137	BovineHD0200036097
CNV_2487	chr2:123735242-123851299	20	116058	1	Deletion	BovineHD0200036137	BovineHD0200036101
CNV_2490	chr2:123778696-123830428	12	51733	1	Deletion	BovineHD0200036143	BovineHD0200036097
CNV_2491	chr2:123778696-123851299	14	72604	1	Deletion	BovineHD0200036143	BovineHD0200036101
CNV_2493	chr2:123781413-123830428	11	49016	1	Deletion	BovineHD0200036144	BovineHD0200036097
CNV_2498	chr2:123795749-123851299	10	55551	1	Deletion	BovineHD0200036148	BovineHD0200036101
CNV_2513	chr2:125472384-125496500	12	24117	1	Deletion	BovineHD0200036589	BovineHD0200036602
CNV_2547	chr2:128011005-128026498	12	15494	1	Deletion	BovineHD0200037346	BovineHD0200037359
CNV_2554	chr2:128016115-128026498	10	10384	1	Deletion	BovineHD0200037349	BovineHD0200037359
CNV_2568	chr2:129277519-129330790	12	53272	1	Deletion	BovineHD0200040291	BovineHD0200037763
CNV_2569	chr2:129281269-129330790	11	49522	1	Deletion	BovineHD0200037752	BovineHD0200037763
CNV_2578	chr2:130240381-130271596	20	31216	1	Deletion	BovineHD0200038046	BovineHD0200038065
CNV_2592	chr2:130719362-130780001	20	60640	3	Duplication	BTB-00117379	BovineHD0200038196
CNV_2599	chr2:130899002-130955045	21	56044	1	Deletion	BovineHD0200038239	BovineHD0200038259
CNV_2600	chr2:130899002-130974787	24	75786	1	Deletion	BovineHD0200038239	BovineHD0200038263
CNV_2601	chr2:130899002-130985433	26	86432	1	Deletion	BovineHD0200038239	BovineHD0200038265
CNV_2608	chr2:130925928-130985433	20	59506	1	Deletion	BovineHD4100001693	BovineHD0200038265
CNV_2615	chr2:131097138-131144026	18	46889	1	Deletion	BovineHD0200038301	BTB-01230903
CNV_2637	chr2:131511291-131832573	74	321283	3	Duplication	BovineHD0200038443	BovineHD0200038516
CNV_2654	chr2:131905928-131952913	14	46986	1	Deletion	BovineHD0200038530	BovineHD0200038542
CNV_2657	chr2:131909918-131952913	13	42996	1	Deletion	BovineHD0200038531	BovineHD0200038542
CNV_2688	chr2:133574751-133608430	10	33680	1	Deletion	BovineHD0200039126	BovineHD0200039133
CNV_2691	chr2:134132262-134166076	10	33815	3	Duplication	BovineHD0200039358	BovineHD4100001733
CNV_2703	chr2:135009210-135061271	16	52062	1	Deletion	ARS-BFGL-NGS-27654	BovineHD0200039708
CNV_2732	chr2:135580305-135611904	13	31600	1	Deletion	BovineHD0200039914	ARS-BFGL-NGS-102467
CNV_2734	chr2:135587250-135611904	12	24655	1	Deletion	BovineHD0200039915	ARS-BFGL-NGS-102467
CNV_2748	chr2:135636113-135665935	14	29823	1	Deletion	BovineHD0200039933	BovineHD0200039949
CNV_2787	chr2:135903292-135944957	10	41666	1	Deletion	ARS-BFGL-NGS-116761	BovineHD0200040026
CNV_2806	chr2:136008013-136052632	12	44620	1	Deletion	BovineHD0200040040	BovineHD0200040051
CNV_2807	chr2:136008013-136057375	13	49363	1	Deletion	BovineHD0200040040	BovineHD0200040052
CNV_2831	chr3:676816-744609	15	67794	3	Duplication	BovineHD0300000150	BovineHD0300000164
CNV_2832	chr3:676816-760855	16	84040	3	Duplication	BovineHD0300000150	BovineHD0300000167
CNV_2834	chr3:689295-728806	12	39512	3	Duplication	BovineHD0300000152	BovineHD0300000162
CNV_2835	chr3:689295-744609	13	55315	3	Duplication	BovineHD0300000152	BovineHD0300000164
CNV_2836	chr3:689295-760855	14	71561	3	Duplication	BovineHD0300000152	BovineHD0300000167
CNV_2840	chr3:692307-744609	12	52303	3	Duplication	Hapmap41062-BTA-68921	BovineHD0300000164
CNV_2843	chr3:699389-728806	10	29418	3	Duplication	BovineHD0300000154	BovineHD0300000162
CNV_2844	chr3:699389-744609	11	45221	3	Duplication	BovineHD0300000154	BovineHD0300000164
CNV_2854	chr3:2023241-2072275	34	49035	1	Deletion	BovineHD0300000554	BovineHD0300000586
CNV_2857	chr3:2028874-2059184	20	30311	1	Deletion	BovineHD0300000555	BovineHD0300000575
CNV_2858	chr3:2028874-2072275	32	43402	1	Deletion	BovineHD0300000555	BovineHD0300000586
CNV_2864	chr3:2057418-2072275	16	14858	1	Deletion	BovineHD4100001782	BovineHD0300000586
CNV_2867	chr3:2062805-2072275	11	9471	1	Deletion	BovineHD4100001783	BovineHD0300000586
CNV_2868	chr3:2062805-2077477	13	14673	1	Deletion	BovineHD4100001783	BovineHD0300000588
CNV_2884	chr3:8404570-8442266	18	37697	1	Deletion	BovineHD0300002774	BovineHD0300002794
CNV_2885	chr3:8404570-8443863	19	39294	1	Deletion	BovineHD0300002774	BovineHD0300002795
CNV_2898	chr3:9573777-9594845	12	21069	1	Deletion	BovineHD0300003135	BovineHD0300003147
CNV_2948	chr3:15150958-15292035	46	141078	3	Duplication	BovineHD0300004953	BovineHD0300005003
CNV_2979	chr3:15512531-15551034	15	38504	1	Deletion	INRA-409	BovineHD0300005111
CNV_2984	chr3:15515943-15546148	11	30206	1	Deletion	BovineHD0300005099	BovineHD0300005108
CNV_2985	chr3:15515943-15551034	14	35092	1	Deletion	BovineHD0300005099	BovineHD0300005111
CNV_2997	chr3:16476154-16510191	11	34038	1	Deletion	ARS-BFGL-NGS-41579	BovineHD0300005387
CNV_3015	chr3:18939012-18981594	15	42583	1	Deletion	BovineHD0300006093	BovineHD0300006104
CNV_3043	chr3:24096895-24138321	15	41427	1	Deletion	BovineHD0300007579	BovineHD0300007592
CNV_3045	chr3:24105929-24138321	13	32393	1	Deletion	BovineHD0300007581	BovineHD0300007592
CNV_3047	chr3:24111078-24138321	10	27244	1	Deletion	BovineHD0300007584	BovineHD0300007592
CNV_3089	chr3:32194705-32217204	11	22500	1	Deletion	BovineHD0300010144	BovineHD0300036051
CNV_3097	chr3:33956881-33980164	10	23284	1	Deletion	BovineHD0300010615	BovineHD0300010624
CNV_3110	chr3:34135031-34166468	12	31438	1	Deletion	BovineHD0300010678	BovineHD0300010688
CNV_3131	chr3:40378872-40416046	15	37175	3	Duplication	BovineHD0300012335	BovineHD0300012350
CNV_3157	chr3:49233756-49256365	11	22610	1	Deletion	BovineHD0300014976	BovineHD0300014986
CNV_3158	chr3:49235133-49256365	10	21233	1	Deletion	BovineHD0300014977	BovineHD0300014986
CNV_3162	chr3:49328762-49358372	10	29611	1	Deletion	BovineHD0300015020	BovineHD0300015030
CNV_3180	chr3:52396691-52427882	15	31192	1	Deletion	BovineHD0300015869	BovineHD0300015884
CNV_3187	chr3:52397891-52421582	11	23692	1	Deletion	BovineHD0300015870	BovineHD0300015881
CNV_3196	chr3:52404152-52425359	10	21208	1	Deletion	BovineHD0300015872	BovineHD0300015882
CNV_3208	chr3:53419400-53448633	14	29234	1	Deletion	BovineHD0300016143	BovineHD0300016159
CNV_3209	chr3:53419400-53454722	15	35323	1	Deletion	BovineHD0300016143	BovineHD0300016160
CNV_3211	chr3:53422375-53445682	11	23308	1	Deletion	BovineHD0300016145	BovineHD0300016157
CNV_3212	chr3:53422375-53448633	13	26259	1	Deletion	BovineHD0300016145	BovineHD0300016159
CNV_3213	chr3:53422375-53454722	14	32348	1	Deletion	BovineHD0300016145	BovineHD0300016160
CNV_3221	chr3:54093636-54104344	10	10709	3	Duplication	BovineHD0300016420	BovineHD0300016429
CNV_3228	chr3:54363519-54626138	24	262620	3	Duplication	BovineHD0300016503	BovineHD0300016589
CNV_3229	chr3:54363519-54644989	27	281471	3	Duplication	BovineHD0300016503	BovineHD0300016594
CNV_3292	chr3:75871439-75914614	11	43176	3	Duplication	BovineHD0300022076	BovineHD0300036235
CNV_3310	chr3:84115641-84140187	13	24547	1	Deletion	BovineHD0300024182	BovineHD0300024193
CNV_3313	chr3:84124300-84140187	11	15888	1	Deletion	ARS-BFGL-NGS-99481	BovineHD0300024193
CNV_3343	chr3:92719137-92745703	14	26567	1	Deletion	BovineHD0300026870	BovineHD0300026884
CNV_3355	chr3:94949001-95014905	19	65905	1	Deletion	BovineHD0300027453	BovineHD0300027471
CNV_3356	chr3:94949001-95017906	20	68906	1	Deletion	BovineHD0300027453	BovineHD0300027472
CNV_3387	chr3:99596625-99643975	11	47351	1	Deletion	BovineHD0300028758	BovineHD0300028766
CNV_3388	chr3:99596625-99671190	19	74566	1	Deletion	BovineHD0300028758	ARS-BFGL-NGS-11538
CNV_3389	chr3:99596625-99681755	20	85131	1	Deletion	BovineHD0300028758	BovineHD0300028774
CNV_3393	chr3:99621710-99681755	15	60046	1	Deletion	BovineHD0300028762	BovineHD0300028774
CNV_3407	chr3:101184420-101232387	14	47968	1	Deletion	BovineHD0300029115	BovineHD0300029128
CNV_3410	chr3:101202297-101232387	10	30091	1	Deletion	ARS-BFGL-NGS-3713	BovineHD0300029128
CNV_3412	chr3:101385424-101416510	11	31087	1	Deletion	BovineHD0300029170	BovineHD0300029180
CNV_3413	chr3:101390328-101416510	10	26183	1	Deletion	BovineHD0300029172	BovineHD0300029180
CNV_3421	chr3:102076261-102126610	24	50350	1	Deletion	BovineHD0300029391	BovineHD0300029413
CNV_3422	chr3:102080891-102126610	23	45720	1	Deletion	BovineHD0300029393	BovineHD0300029413
CNV_3469	chr3:104998261-105134558	41	136298	3	Duplication	BovineHD0300030268	BovineHD0300030312
CNV_3492	chr3:105011452-105141983	37	130532	3	Duplication	BovineHD0300030275	BovineHD0300030313
CNV_3513	chr3:105355969-105438717	38	82749	1	Deletion	BovineHD0300030371	BovineHD0300030408
CNV_3524	chr3:105377494-105436715	33	59222	1	Deletion	BovineHD0300030375	BovineHD0300030407
CNV_3525	chr3:105377494-105438717	34	61224	1	Deletion	BovineHD0300030375	BovineHD0300030408
CNV_3555	chr3:106291954-106329279	10	37326	1	Deletion	BovineHD1400022699	BovineHD0300030718
CNV_3557	chr3:107161939-107185198	10	23260	1	Deletion	BovineHD0300030948	BovineHD0300030957
CNV_3577	chr3:109665491-109720710	19	55220	1	Deletion	BovineHD0300031743	BovineHD0300031757
CNV_3582	chr3:109669943-109720710	18	50768	1	Deletion	BovineHD0300031744	BovineHD0300031757
CNV_3588	chr3:109672857-109720710	17	47854	1	Deletion	BovineHD0300031745	BovineHD0300031757
CNV_3593	chr3:109699378-109731637	12	32260	1	Deletion	BovineHD0300031752	BovineHD0300031760
CNV_3595	chr3:109747394-109822657	17	75264	3	Duplication	BovineHD0300031763	BovineHD0300031778
CNV_3597	chr3:109747394-109839276	20	91883	3	Duplication	BovineHD0300031763	BTB-00156248
CNV_3641	chr3:113402934-113451193	15	48260	1	Deletion	BovineHD0300032909	ARS-BFGL-NGS-112729
CNV_3649	chr3:115040734-115056511	10	15778	1	Deletion	BovineHD0300033521	BovineHD0300033529
CNV_3670	chr3:116981762-116993444	13	11683	1	Deletion	BovineHD0300034279	BovineHD0300034292
CNV_3675	chr3:116981762-117027387	29	45626	1	Deletion	BovineHD0300034279	BovineHD0300034312
CNV_3677	chr3:116986533-117027387	24	40855	1	Deletion	BovineHD0300034286	BovineHD0300034312
CNV_3681	chr3:117005589-117027387	11	21799	1	Deletion	BovineHD0300034303	BovineHD0300034312
CNV_3705	chr3:117434496-117501159	18	66664	1	Deletion	BovineHD0300034430	BovineHD0300034445
CNV_3707	chr3:117434496-117505205	20	70710	1	Deletion	BovineHD0300034430	BovineHD0300034447
CNV_3715	chr3:117438836-117491595	14	52760	1	Deletion	BovineHD0300034431	ARS-BFGL-NGS-35269
CNV_3716	chr3:117438836-117501159	17	62324	1	Deletion	BovineHD0300034431	BovineHD0300034445
CNV_3717	chr3:117438836-117505205	19	66370	1	Deletion	BovineHD0300034431	BovineHD0300034447
CNV_3726	chr3:117442531-117501159	16	58629	1	Deletion	BovineHD0300034432	BovineHD0300034445
CNV_3727	chr3:117442531-117505205	18	62675	1	Deletion	BovineHD0300034432	BovineHD0300034447
CNV_3731	chr3:117446912-117491595	12	44684	1	Deletion	BovineHD0300034433	ARS-BFGL-NGS-35269
CNV_3732	chr3:117446912-117501159	15	54248	1	Deletion	BovineHD0300034433	BovineHD0300034445
CNV_3733	chr3:117446912-117505205	17	58294	1	Deletion	BovineHD0300034433	BovineHD0300034447
CNV_3736	chr3:117454967-117501159	13	46193	1	Deletion	BovineHD0300034435	BovineHD0300034445
CNV_3738	chr3:117454967-117505205	15	50239	1	Deletion	BovineHD0300034435	BovineHD0300034447
CNV_3753	chr3:117558404-117587879	12	29476	1	Deletion	BovineHD0300034458	BovineHD0300034464
CNV_3754	chr3:117558404-117594118	13	35715	1	Deletion	BovineHD0300034458	BovineHD0300034468
CNV_3769	chr3:118085589-118101095	13	15507	1	Deletion	BovineHD0300034612	BovineHD0300034622
CNV_3787	chr3:118738919-118759588	11	20670	1	Deletion	BovineHD0300034856	BovineHD0300034883
CNV_3788	chr3:118738919-118763152	12	24234	1	Deletion	BovineHD0300034856	BovineHD0300034884
CNV_3833	chr3:119928011-119974609	11	46599	1	Deletion	BovineHD0300035176	BovineHD0300035193
CNV_3834	chr3:119928011-120033236	22	105226	1	Deletion	BovineHD0300035176	BovineHD0300035235
CNV_3835	chr3:119928011-120033799	23	105789	1	Deletion	BovineHD0300035176	BovineHD0300035236
CNV_3840	chr3:119928011-120085524	36	157514	1	Deletion	BovineHD0300035176	BovineHD0300035254
CNV_3841	chr3:119928011-120095841	38	167831	1	Deletion	BovineHD0300035176	BovineHD0300035255
CNV_3848	chr3:119955135-120033236	17	78102	1	Deletion	BovineHD0300035188	BovineHD0300035235
CNV_3867	chr3:120024445-120085524	17	61080	1	Deletion	BovineHD0300035225	BovineHD0300035254
CNV_3873	chr3:120044919-120085524	10	40606	1	Deletion	BovineHD0300035239	BovineHD0300035254
CNV_3874	chr3:120044919-120095841	12	50923	1	Deletion	BovineHD0300035239	BovineHD0300035255
CNV_3875	chr3:120044919-120102800	14	57882	1	Deletion	BovineHD0300035239	BovineHD0300035257
CNV_3881	chr3:120167160-120229869	13	62710	1	Deletion	ARS-BFGL-NGS-84391	BovineHD0300035284
CNV_3882	chr3:120167160-120242476	15	75317	1	Deletion	ARS-BFGL-NGS-84391	BovineHD0300035286
CNV_3885	chr3:120167160-120260178	18	93019	1	Deletion	ARS-BFGL-NGS-84391	BovineHD0300035289
CNV_3887	chr3:120167160-120267810	20	100651	1	Deletion	ARS-BFGL-NGS-84391	BovineHD0300035290
CNV_3908	chr3:120336422-120356524	11	20103	1	Deletion	BovineHD0300035305	BovineHD0300035314
CNV_3956	chr3:120615051-120687192	18	72142	1	Deletion	ARS-BFGL-NGS-3340	BovineHD0300035389
CNV_3957	chr3:120615051-120692273	19	77223	1	Deletion	ARS-BFGL-NGS-3340	BovineHD0300035390
CNV_3960	chr3:120615051-120738338	34	123288	1	Deletion	ARS-BFGL-NGS-3340	BovineHD0300035405
CNV_3997	chr3:120814725-120870238	13	55514	1	Deletion	BovineHD0300035439	BovineHD0300035448
CNV_3998	chr4:182210-369942	17	187733	1	Deletion	BovineHD0400000002	BovineHD0400000028
CNV_4009	chr4:609078-650192	10	41115	1	Deletion	BovineHD0400000076	BovineHD0400000086
CNV_4024	chr4:4581806-4616458	17	34653	1	Deletion	BovineHD0400001199	BovineHD0400001212
CNV_4044	chr4:6109391-6132029	12	22639	1	Deletion	BovineHD0400001706	BovineHD0400001716
CNV_4071	chr4:7597654-7623872	15	26219	1	Deletion	BovineHD0400002287	BovineHD0400002304
CNV_4074	chr4:7599787-7623872	14	24086	1	Deletion	BovineHD0400002289	BovineHD0400002304
CNV_4079	chr4:7820048-7863031	10	42984	1	Deletion	BovineHD0400002387	BovineHD0400002396
CNV_4086	chr4:9755834-9779525	12	23692	1	Deletion	BovineHD0400002928	BovineHD0400002939
CNV_4090	chr4:9759790-9779525	11	19736	1	Deletion	BovineHD0400002929	BovineHD0400002939
CNV_4094	chr4:9760835-9779525	10	18691	1	Deletion	BovineHD0400002930	BovineHD0400002939
CNV_4113	chr4:14374527-14409124	10	34598	1	Deletion	BovineHD0400004233	BovineHD0400004241
CNV_4126	chr4:15274244-15297685	11	23442	1	Deletion	BovineHD0400004464	BovineHD0400004475
CNV_4161	chr4:20458898-20494541	14	35644	1	Deletion	BovineHD0400006005	BovineHD0400006021
CNV_4169	chr4:20743875-20762523	10	18649	1	Deletion	BovineHD0400006081	BovineHD0400006090
CNV_4170	chr4:20743875-20763244	11	19370	1	Deletion	BovineHD0400006081	BovineHD0400006091
CNV_4171	chr4:20743875-20765380	12	21506	1	Deletion	BovineHD0400006081	BovineHD0400006092
CNV_4172	chr4:20743875-20769907	13	26033	1	Deletion	BovineHD0400006081	BovineHD0400006093
CNV_4252	chr4:48302349-48315849	11	13501	1	Deletion	BovineHD0400013346	BovineHD0400013359
CNV_4255	chr4:48548061-48600523	18	52463	1	Deletion	BovineHD0400013401	BovineHD0400013419
CNV_4289	chr4:62030852-62049077	11	18226	3	Duplication	BovineHD0400017083	BovineHD0400017095
CNV_4300	chr4:63845186-63908469	20	63284	1	Deletion	BovineHD0400017591	BovineHD0400017611
CNV_4325	chr4:65968248-66013467	11	45220	3	Duplication	Hapmap42296-BTA-70995	BovineHD0400018235
CNV_4336	chr4:68793157-68927669	34	134513	1	Deletion	BovineHD0400019035	BovineHD0400036088
CNV_4337	chr4:68793157-68929859	35	136703	1	Deletion	BovineHD0400019035	BovineHD0400019069
CNV_4338	chr4:68793157-68936207	36	143051	1	Deletion	BovineHD0400019035	ARS-BFGL-NGS-7407
CNV_4339	chr4:68793157-68940753	37	147597	1	Deletion	BovineHD0400019035	BovineHD0400019070
CNV_4340	chr4:68793157-68948095	38	154939	1	Deletion	BovineHD0400019035	BovineHD0400019071
CNV_4341	chr4:68793157-68953630	39	160474	1	Deletion	BovineHD0400019035	BovineHD0400019072
CNV_4347	chr4:68820580-68929859	28	109280	1	Deletion	BovineHD0400019041	BovineHD0400019069
CNV_4350	chr4:68820580-68948095	31	127516	1	Deletion	BovineHD0400019041	BovineHD0400019071
CNV_4356	chr4:68829019-68929859	27	100841	1	Deletion	BovineHD0400019043	BovineHD0400019069
CNV_4357	chr4:68829019-68936207	28	107189	1	Deletion	BovineHD0400019043	ARS-BFGL-NGS-7407
CNV_4358	chr4:68829019-68940753	29	111735	1	Deletion	BovineHD0400019043	BovineHD0400019070
CNV_4359	chr4:68829019-68948095	30	119077	1	Deletion	BovineHD0400019043	BovineHD0400019071
CNV_4360	chr4:68829019-68953630	31	124612	1	Deletion	BovineHD0400019043	BovineHD0400019072
CNV_4362	chr4:68833870-68900292	19	66423	1	Deletion	BovineHD0400019044	BovineHD0400019062
CNV_4368	chr4:68833870-68929859	26	95990	1	Deletion	BovineHD0400019044	BovineHD0400019069
CNV_4369	chr4:68833870-68936207	27	102338	1	Deletion	BovineHD0400019044	ARS-BFGL-NGS-7407
CNV_4370	chr4:68833870-68940753	28	106884	1	Deletion	BovineHD0400019044	BovineHD0400019070
CNV_4374	chr4:68835630-68900292	18	64663	1	Deletion	BovineHD0400019045	BovineHD0400019062
CNV_4378	chr4:68835630-68929859	25	94230	1	Deletion	BovineHD0400019045	BovineHD0400019069
CNV_4383	chr4:68841016-68929859	24	88844	1	Deletion	BovineHD0400019046	BovineHD0400019069
CNV_4391	chr4:68843934-68929859	23	85926	1	Deletion	BovineHD0400019047	BovineHD0400019069
CNV_4392	chr4:68843934-68936207	24	92274	1	Deletion	BovineHD0400019047	ARS-BFGL-NGS-7407
CNV_4394	chr4:68843934-68948095	26	104162	1	Deletion	BovineHD0400019047	BovineHD0400019071
CNV_4395	chr4:68843934-68953630	27	109697	1	Deletion	BovineHD0400019047	BovineHD0400019072
CNV_4396	chr4:68847649-68888482	11	40834	1	Deletion	BovineHD0400019048	BovineHD0400019058
CNV_4398	chr4:68847649-68900292	15	52644	1	Deletion	BovineHD0400019048	BovineHD0400019062
CNV_4403	chr4:68847649-68929859	22	82211	1	Deletion	BovineHD0400019048	BovineHD0400019069
CNV_4404	chr4:68847649-68936207	23	88559	1	Deletion	BovineHD0400019048	ARS-BFGL-NGS-7407
CNV_4408	chr4:68850870-68900292	14	49423	1	Deletion	BovineHD0400019049	BovineHD0400019062
CNV_4412	chr4:68855833-68900292	12	44460	1	Deletion	BovineHD0400019051	BovineHD0400019062
CNV_4414	chr4:68861284-68900292	11	39009	1	Deletion	BovineHD0400019052	BovineHD0400019062
CNV_4422	chr4:68873459-68929859	15	56401	1	Deletion	BovineHD0400019055	BovineHD0400019069
CNV_4439	chr4:72844131-72865541	11	21411	1	Deletion	BovineHD0400020300	BovineHD0400020311
CNV_4460	chr4:76258296-76272751	13	14456	1	Deletion	BovineHD4100003031	BovineHD0400021297
CNV_4462	chr4:76258296-76280133	15	21838	1	Deletion	BovineHD4100003031	BovineHD0400021300
CNV_4466	chr4:76262115-76272751	11	10637	1	Deletion	BovineHD0400021286	BovineHD0400021297
CNV_4468	chr4:76262115-76280133	13	18019	1	Deletion	BovineHD0400021286	BovineHD0400021300
CNV_4470	chr4:76265044-76280133	11	15090	1	Deletion	BovineHD0400021289	BovineHD0400021300
CNV_4471	chr4:76265568-76280133	10	14566	1	Deletion	BovineHD0400021290	BovineHD0400021300
CNV_4475	chr4:77058910-77137872	20	78963	1	Deletion	BovineHD0400021525	BovineHD0400021546
CNV_4489	chr4:82698947-82722134	10	23188	3	Duplication	BovineHD0400023103	BovineHD0400023123
CNV_4490	chr4:82698947-82732526	11	33580	3	Duplication	BovineHD0400023103	BovineHD0400023125
CNV_4491	chr4:82698947-82737793	12	38847	3	Duplication	BovineHD0400023103	BovineHD0400023126
CNV_4492	chr4:82698947-82740424	14	41478	3	Duplication	BovineHD0400023103	BovineHD0400023129
CNV_4503	chr4:84484579-84500417	10	15839	1	Deletion	BovineHD0400023555	BovineHD0400023565
CNV_4514	chr4:86712561-86740863	10	28303	1	Deletion	BovineHD0400024247	BovineHD0400024258
CNV_4534	chr4:91441317-91492658	30	51342	3	Duplication	BovineHD0400025695	BovineHD0400025728
CNV_4536	chr4:91441317-91497709	33	56393	3	Duplication	BovineHD0400025695	BovineHD0400025732
CNV_4540	chr4:92542300-92580131	10	37832	1	Deletion	BovineHD0400026093	BovineHD0400026102
CNV_4548	chr4:92790044-92900769	32	110726	1	Deletion	BovineHD0400026155	BovineHD0400026186
CNV_4555	chr4:92811446-92856782	10	45337	1	Deletion	Hapmap46719-BTA-71648	BovineHD0400026169
CNV_4557	chr4:92811446-92867930	13	56485	1	Deletion	Hapmap46719-BTA-71648	BovineHD0400026172
CNV_4560	chr4:92811446-92900769	27	89324	1	Deletion	Hapmap46719-BTA-71648	BovineHD0400026186
CNV_4578	chr4:93081182-93134117	19	52936	1	Deletion	BovineHD0400026234	BovineHD0400026249
CNV_4589	chr4:95271983-95293625	14	21643	1	Deletion	ARS-BFGL-NGS-11916	BovineHD0400026762
CNV_4610	chr4:98808423-98852463	13	44041	1	Deletion	BovineHD0400027908	BovineHD0400027920
CNV_4611	chr4:98808423-98904676	20	96254	1	Deletion	BovineHD0400027908	BovineHD0400035793
CNV_4612	chr4:98811074-98844303	10	33230	1	Deletion	BovineHD0400027909	BovineHD0400027918
CNV_4614	chr4:98811074-98852463	12	41390	1	Deletion	BovineHD0400027909	BovineHD0400027920
CNV_4633	chr4:102607787-102619777	10	11991	1	Deletion	BovineHD0400029114	BovineHD0400029123
CNV_4635	chr4:102607787-102635484	13	27698	1	Deletion	BovineHD0400029114	BovineHD0400029127
CNV_4642	chr4:102972597-103026614	12	54018	1	Deletion	BovineHD0400029210	BovineHD0400029220
CNV_4655	chr4:105086251-105135301	21	49051	1	Deletion	BovineHD0400029921	BovineHD0400029944
CNV_4656	chr4:105086251-105138907	22	52657	1	Deletion	BovineHD0400029921	BovineHD0400029945
CNV_4658	chr4:105086251-105142272	25	56022	1	Deletion	BovineHD0400029921	BovineHD0400029947
CNV_4660	chr4:105086251-105149433	27	63183	1	Deletion	BovineHD0400029921	BovineHD0400029949
CNV_4661	chr4:105086251-105156103	28	69853	1	Deletion	BovineHD0400029921	BovineHD0400029950
CNV_4662	chr4:105086251-105160865	29	74615	0	Deletion	BovineHD0400029921	BovineHD0400029951
CNV_4667	chr4:105108721-105149433	14	40713	1	Deletion	BovineHD0400029936	BovineHD0400029949
CNV_4684	chr4:105221232-105246122	10	24891	3	Duplication	BovineHD0400029969	BovineHD0400029984
CNV_4685	chr4:105221232-105259637	12	38406	3	Duplication	BovineHD0400029969	BovineHD0400029987
CNV_4687	chr4:105221232-105304020	23	82789	3	Duplication	BovineHD0400029969	BovineHD0400030009
CNV_4688	chr4:105226594-105304020	20	77427	3	Duplication	BovineHD0400029972	BovineHD0400030009
CNV_4691	chr4:105243840-105304020	15	60181	3	Duplication	BovineHD0400029983	BovineHD0400030009
CNV_4709	chr4:106307585-106435387	34	127803	3	Duplication	BovineHD0400030468	ARS-BFGL-NGS-100841
CNV_4712	chr4:106359231-106435387	18	76157	3	Duplication	BovineHD0400030485	ARS-BFGL-NGS-100841
CNV_4716	chr4:106379904-106427990	10	48087	3	Duplication	BovineHD0400030491	BovineHD0400030504
CNV_4717	chr4:106379904-106435387	13	55484	3	Duplication	BovineHD0400030491	ARS-BFGL-NGS-100841
CNV_4718	chr4:106381848-106435387	12	53540	3	Duplication	BovineHD0400030492	ARS-BFGL-NGS-100841
CNV_4719	chr4:106394270-106435387	11	41118	3	Duplication	BovineHD4100003236	ARS-BFGL-NGS-100841
CNV_4722	chr4:106401312-106435387	10	34076	3	Duplication	BovineHD0400030497	ARS-BFGL-NGS-100841
CNV_4734	chr4:107314476-107351703	11	37228	3	Duplication	BovineHD0400030845	BovineHD0400030856
CNV_4735	chr4:107317039-107351703	10	34665	3	Duplication	BovineHD0400030846	BovineHD0400030856
CNV_4737	chr4:107616045-107676277	22	60233	1	Deletion	BovineHD0400030926	BovineHD0400030945
CNV_4769	chr4:112231032-112260081	15	29050	1	Deletion	Hapmap57291-ss46526771	BovineHD0400032594
CNV_4774	chr4:112233356-112260081	14	26726	1	Deletion	BovineHD0400032581	BovineHD0400032594
CNV_4777	chr4:112243722-112260081	10	16360	1	Deletion	BovineHD0400032585	BovineHD0400032594
CNV_4782	chr4:112311559-112370072	12	58514	1	Deletion	BovineHD0400032604	BovineHD0400032613
CNV_4793	chr4:112614466-112660638	10	46173	1	Deletion	BovineHD0400032673	BovineHD0400032682
CNV_4794	chr4:112614466-112663309	11	48844	1	Deletion	BovineHD0400032673	BovineHD0400032683
CNV_4797	chr4:112614466-112671210	14	56745	1	Deletion	BovineHD0400032673	BovineHD0400032686
CNV_4798	chr4:112614466-112678221	17	63756	1	Deletion	BovineHD0400032673	BovineHD0400032690
CNV_4800	chr4:112614466-112826726	89	212261	1	Deletion	BovineHD0400032673	BovineHD0400032767
CNV_4801	chr4:112617175-112663309	10	46135	1	Deletion	BovineHD0400032674	BovineHD0400032683
CNV_4803	chr4:112617175-112671210	13	54036	1	Deletion	BovineHD0400032674	BovineHD0400032686
CNV_4804	chr4:112617175-112678221	16	61047	1	Deletion	BovineHD0400032674	BovineHD0400032690
CNV_4806	chr4:112625868-112671210	12	45343	0	Deletion	BovineHD0400032675	BovineHD0400032686
CNV_4809	chr4:112637412-112671210	10	33799	1	Deletion	BovineHD0400032677	BovineHD0400032686
CNV_4810	chr4:112637412-112678221	13	40810	1	Deletion	BovineHD0400032677	BovineHD0400032690
CNV_4813	chr4:112648926-112678221	11	29296	1	Deletion	BovineHD0400032679	BovineHD0400032690
CNV_4824	chr4:112781436-112800037	14	18602	1	Deletion	BovineHD0400032738	BovineHD0400032752
CNV_4826	chr4:112781436-112823173	27	41738	1	Deletion	BovineHD0400032738	BovineHD0400032765
CNV_4828	chr4:112781436-112826726	29	45291	1	Deletion	BovineHD0400032738	BovineHD0400032767
CNV_4837	chr4:112804111-112826726	12	22616	1	Deletion	BovineHD0400032756	BovineHD0400032767
CNV_4842	chr4:112837075-112928347	14	91273	3	Duplication	BovineHD0400032774	BovineHD0400032812
CNV_4843	chr4:112837075-112934882	15	97808	3	Duplication	BovineHD0400032774	BovineHD0400032814
CNV_4845	chr4:112837075-112942448	17	105374	3	Duplication	BovineHD0400032774	BovineHD0400032820
CNV_4846	chr4:112837075-112950182	18	113108	3	Duplication	BovineHD0400032774	BovineHD0400032825
CNV_4847	chr4:112837075-112959382	19	122308	3	Duplication	BovineHD0400032774	BovineHD0400032831
CNV_4850	chr4:112837075-113108981	32	271907	3	Duplication	BovineHD0400032774	BovineHD0400032868
CNV_4854	chr4:112837846-112934882	14	97037	3	Duplication	BovineHD0400032775	BovineHD0400032814
CNV_4860	chr4:112874161-112950182	11	76022	3	Duplication	BovineHD0400032792	BovineHD0400032825
CNV_4862	chr4:112874161-113108981	25	234821	3	Duplication	BovineHD0400032792	BovineHD0400032868
CNV_4863	chr4:112899067-112950182	10	51116	3	Duplication	Hapmap22875-BTA-155031	BovineHD0400032825
CNV_4865	chr4:112899067-113035711	22	136645	3	Duplication	Hapmap22875-BTA-155031	BovineHD3300001146
CNV_4866	chr4:112899067-113108981	24	209915	3	Duplication	Hapmap22875-BTA-155031	BovineHD0400032868
CNV_4895	chr4:113526332-113576757	12	50426	1	Deletion	BovineHD4100003289	BovineHD0400033062
CNV_4896	chr4:113526332-113579728	13	53397	1	Deletion	BovineHD4100003289	BovineHD0400035547
CNV_4899	chr4:113526332-113657969	32	131638	1	Deletion	BovineHD4100003289	BovineHD0400033083
CNV_4935	chr4:113641626-113710038	14	68413	1	Deletion	BovineHD0400033080	BovineHD0400033096
CNV_4956	chr4:114601793-114645499	11	43707	1	Deletion	BovineHD0400033436	BovineHD0400033443
CNV_4995	chr4:116890259-116940312	24	50054	1	Deletion	BovineHD1000009809	BovineHD0400034481
CNV_5023	chr4:117223706-117239410	10	15705	1	Deletion	BovineHD0400034527	BovineHD0400034536
CNV_5034	chr4:117434751-117460571	15	25821	1	Deletion	BovineHD0400034612	BovineHD0400034626
CNV_5067	chr4:118121971-118150937	21	28967	1	Deletion	BovineHD0400034837	ARS-BFGL-NGS-107119
CNV_5068	chr4:118121971-118152205	22	30235	1	Deletion	BovineHD0400034837	BovineHD0400034856
CNV_5071	chr4:118121971-118166418	27	44448	1	Deletion	BovineHD0400034837	BovineHD0400034861
CNV_5075	chr4:118122747-118149875	19	27129	1	Deletion	BovineHD4100003340	BovineHD0400034855
CNV_5088	chr4:118135575-118150937	11	15363	1	Deletion	BovineHD0400034846	ARS-BFGL-NGS-107119
CNV_5158	chr4:118888567-118955681	21	67115	1	Deletion	BovineHD0400035054	BovineHD0400035072
CNV_5161	chr4:118891160-118955681	20	64522	1	Deletion	BovineHD0400036305	BovineHD0400035072
CNV_5211	chr4:119666783-119704578	13	37796	1	Deletion	BovineHD0400035259	BovineHD0400035270
CNV_5273	chr5:17156162-17167049	11	10888	3	Duplication	BovineHD0500005041	BovineHD0500005052
CNV_5285	chr5:25937829-26048851	25	111023	1	Deletion	BovineHD0500007624	BovineHD0500007647
CNV_5300	chr5:25972306-26079030	20	106725	1	Deletion	BovineHD0500007634	BovineHD0500007653
CNV_5306	chr5:25984979-26079030	18	94052	1	Deletion	BovineHD0500007637	BovineHD0500007653
CNV_5312	chr5:25994018-26079030	16	85013	1	Deletion	ARS-BFGL-NGS-82224	BovineHD0500007653
CNV_5314	chr5:25997042-26048851	10	51810	1	Deletion	BovineHD0500035604	BovineHD0500007647
CNV_5317	chr5:25997042-26079030	15	81989	1	Deletion	BovineHD0500035604	BovineHD0500007653
CNV_5322	chr5:26006310-26079030	13	72721	1	Deletion	BovineHD0500007640	BovineHD0500007653
CNV_5323	chr5:26022257-26079030	11	56774	1	Deletion	ARS-BFGL-NGS-50553	BovineHD0500007653
CNV_5328	chr5:26379214-26495896	31	116683	3	Duplication	BovineHD0500007727	BovineHD0500007758
CNV_5329	chr5:26379214-26500562	35	121349	3	Duplication	BovineHD0500007727	BovineHD0500007761
CNV_5334	chr5:26407303-26500562	29	93260	3	Duplication	BovineHD0500007734	BovineHD0500007761
CNV_5339	chr5:26418324-26495896	23	77573	3	Duplication	BovineHD0500007736	BovineHD0500007758
CNV_5340	chr5:26418324-26500562	27	82239	3	Duplication	BovineHD0500007736	BovineHD0500007761
CNV_5348	chr5:27805091-27871538	17	66448	1	Deletion	BovineHD0500008194	BovineHD0500008208
CNV_5365	chr5:30314986-30409121	23	94136	3	Duplication	BovineHD0500008928	BovineHD0500008947
CNV_5370	chr5:30323878-30378457	13	54580	4	Duplication	BovineHD0500008930	BovineHD0500008941
CNV_5378	chr5:30323878-30438787	29	114910	4	Duplication	BovineHD0500008930	BovineHD0500008956
CNV_5416	chr5:36604960-36652537	13	47578	1	Deletion	BovineHD0500010563	BovineHD0500010572
CNV_5477	chr5:56042169-56154876	23	112708	3	Duplication	BovineHD0500016019	BovineHD0500016042
CNV_5478	chr5:56042169-56160353	24	118185	4	Duplication	BovineHD0500016019	BovineHD0500016043
CNV_5479	chr5:56042169-56165011	25	122843	3	Duplication	BovineHD0500016019	BovineHD0500016044
CNV_5483	chr5:56046303-56154876	22	108574	3	Duplication	BTA-73617-no-rs	BovineHD0500016042
CNV_5484	chr5:56046303-56160353	23	114051	4	Duplication	BTA-73617-no-rs	BovineHD0500016043
CNV_5485	chr5:56046303-56165011	24	118709	3	Duplication	BTA-73617-no-rs	BovineHD0500016044
CNV_5493	chr5:56081838-56160353	17	78516	4	Duplication	Hapmap44616-BTA-73618	BovineHD0500016043
CNV_5497	chr5:56209947-56263909	12	53963	1	Deletion	BovineHD0500016052	BovineHD0500016063
CNV_5503	chr5:57516539-57562848	11	46310	1	Deletion	BovineHD0500016322	BovineHD0500016331
CNV_5508	chr5:58484356-58530852	12	46497	1	Deletion	BovineHD0500035984	BovineHD0500016574
CNV_5510	chr5:58490901-58530852	11	39952	1	Deletion	BovineHD0500016565	BovineHD0500016574
CNV_5511	chr5:59063950-59241566	12	177617	3	Duplication	BovineHD0500016665	Hapmap26488-BTA-164056
CNV_5533	chr5:69875045-69896247	14	21203	1	Deletion	BovineHD0500019672	BovineHD0500019686
CNV_5541	chr5:73566055-73592002	15	25948	1	Deletion	BovineHD0500021018	BovineHD0500021031
CNV_5553	chr5:75925896-75943781	10	17886	1	Deletion	BovineHD0500021779	BovineHD0500021790
CNV_5576	chr5:82057231-82067669	11	10439	1	Deletion	BovineHD0500023284	BovineHD0500023293
CNV_5577	chr5:82057231-82070754	12	13524	1	Deletion	BovineHD0500023284	BovineHD4100003887
CNV_5578	chr5:82057231-82085293	16	28063	1	Deletion	BovineHD0500023284	BovineHD4100003888
CNV_5580	chr5:82059684-82070754	10	11071	1	Deletion	BovineHD0500023286	BovineHD4100003887
CNV_5597	chr5:88664970-88681101	15	16132	1	Deletion	BovineHD0500025261	BovineHD0500025275
CNV_5599	chr5:88667764-88681101	13	13338	1	Deletion	BovineHD0500025263	BovineHD0500025275
CNV_5615	chr5:97307535-97342941	13	35407	1	Deletion	BovineHD0500027873	BovineHD0500027888
CNV_5621	chr5:97328082-97360268	15	32187	1	Deletion	BovineHD0500027879	BovineHD0500027893
CNV_5634	chr5:98846920-98865023	14	18104	1	Deletion	BovineHD0500028363	BovineHD0500028376
CNV_5635	chr5:98846920-98872377	17	25458	1	Deletion	BovineHD0500028363	BovineHD0500028380
CNV_5639	chr5:98848275-98865023	13	16749	1	Deletion	BovineHD0500028364	BovineHD0500028376
CNV_5640	chr5:98849736-98865023	12	15288	1	Deletion	BTA-95292-no-rs	BovineHD0500028376
CNV_5642	chr5:98854967-98865023	10	10057	1	Deletion	BovineHD0500028367	BovineHD0500028376
CNV_5689	chr5:106747211-106768215	10	21005	3	Duplication	BovineHD0500030862	BovineHD0500030870
CNV_5690	chr5:106747211-106772366	11	25156	3	Duplication	BovineHD0500030862	BovineHD0500030871
CNV_5691	chr5:106747211-106778900	12	31690	3	Duplication	BovineHD0500030862	ARS-BFGL-NGS-60840
CNV_5692	chr5:106751379-106772366	10	20988	3	Duplication	ARS-BFGL-NGS-112741	BovineHD0500030871
CNV_5704	chr5:107423031-107440615	12	17585	1	Deletion	ARS-BFGL-NGS-118406	BovineHD0500031092
CNV_5707	chr5:107423031-107447938	16	24908	1	Deletion	ARS-BFGL-NGS-118406	BovineHD0500031096
CNV_5713	chr5:107593341-107662273	12	68933	3	Duplication	BovineHD0500031138	BovineHD0500031149
CNV_5715	chr5:107688750-107722898	10	34149	1	Deletion	BovineHD0500035523	BovineHD0500031163
CNV_5731	chr5:108790338-108858328	31	67991	1	Deletion	BovineHD0500031536	BovineHD0500031545
CNV_5736	chr5:108807160-108858328	19	51169	1	Deletion	BovineHD0500031526	BovineHD0500031545
CNV_5742	chr5:108816965-108856949	14	39985	1	Deletion	BovineHD0500031528	ARS-BFGL-NGS-87166
CNV_5743	chr5:108816965-108858328	15	41364	1	Deletion	BovineHD0500031528	BovineHD0500031545
CNV_5745	chr5:108819858-108858328	14	38471	1	Deletion	BovineHD0500031529	BovineHD0500031545
CNV_5746	chr5:108826370-108858328	13	31959	1	Deletion	BovineHD0500031530	BovineHD0500031545
CNV_5749	chr5:108972085-108996628	10	24544	3	Duplication	BovineHD4100004081	UA-IFASA-6163
CNV_5758	chr5:109622419-109651449	16	29031	1	Deletion	BovineHD0500031755	BovineHD0500031769
CNV_5781	chr5:110157697-110227445	40	69749	3	Duplication	BovineHD0500031915	BovineHD0500031956
CNV_5791	chr5:110159431-110227445	39	68015	3	Duplication	BovineHD0500031916	BovineHD0500031956
CNV_5793	chr5:110159431-110253550	49	94120	3	Duplication	BovineHD0500031916	BovineHD0500031967
CNV_5795	chr5:110159431-110261160	54	101730	3	Duplication	BovineHD0500031916	BovineHD0500031972
CNV_5796	chr5:110159431-110262851	55	103421	3	Duplication	BovineHD0500031916	BovineHD0500031973
CNV_5797	chr5:110159431-110266080	58	106650	3	Duplication	BovineHD0500031916	ARS-BFGL-NGS-40954
CNV_5799	chr5:110159431-110271748	63	112318	3	Duplication	BovineHD0500031916	BovineHD0500031980
CNV_5801	chr5:110159431-110287236	74	127806	3	Duplication	BovineHD0500031916	BovineHD0500031994
CNV_5809	chr5:110186268-110210915	16	24648	3	Duplication	BovineHD0500031935	BovineHD0500031950
CNV_5811	chr5:110186268-110216348	19	30081	3	Duplication	BovineHD0500031935	BovineHD0500031954
CNV_5812	chr5:110186268-110223636	20	37369	3	Duplication	BovineHD0500031935	BovineHD4100004095
CNV_5813	chr5:110186268-110225179	21	38912	3	Duplication	BovineHD0500031935	Hapmap50089-BTA-75090
CNV_5814	chr5:110186268-110227445	22	41178	3	Duplication	BovineHD0500031935	BovineHD0500031956
CNV_5815	chr5:110186268-110236361	25	50094	3	Duplication	BovineHD0500031935	BovineHD0500031960
CNV_5816	chr5:110186268-110244447	29	58180	3	Duplication	BovineHD0500031935	BovineHD0500031964
CNV_5817	chr5:110186268-110245944	30	59677	3	Duplication	BovineHD0500031935	BovineHD0500031965
CNV_5818	chr5:110186268-110253550	32	67283	3	Duplication	BovineHD0500031935	BovineHD0500031967
CNV_5819	chr5:110186268-110258876	35	72609	3	Duplication	BovineHD0500031935	BovineHD0500031970
CNV_5820	chr5:110186268-110261160	37	74893	3	Duplication	BovineHD0500031935	BovineHD0500031972
CNV_5821	chr5:110186268-110262851	38	76584	3	Duplication	BovineHD0500031935	BovineHD0500031973
CNV_5822	chr5:110186268-110264658	40	78391	3	Duplication	BovineHD0500031935	BovineHD0500031975
CNV_5823	chr5:110186268-110266080	41	79813	3	Duplication	BovineHD0500031935	ARS-BFGL-NGS-40954
CNV_5826	chr5:110186268-110271748	46	85481	3	Duplication	BovineHD0500031935	BovineHD0500031980
CNV_5829	chr5:110186268-110287236	57	100969	3	Duplication	BovineHD0500031935	BovineHD0500031994
CNV_5839	chr5:110190757-110271748	44	80992	3	Duplication	BovineHD0500031937	BovineHD0500031980
CNV_5843	chr5:110192579-110216348	16	23770	3	Duplication	ARS-BFGL-NGS-13748	BovineHD0500031954
CNV_5849	chr5:110192579-110253550	29	60972	3	Duplication	ARS-BFGL-NGS-13748	BovineHD0500031967
CNV_5856	chr5:110193765-110216348	15	22584	3	Duplication	BovineHD0500031938	BovineHD0500031954
CNV_5858	chr5:110193765-110225179	17	31415	3	Duplication	BovineHD0500031938	Hapmap50089-BTA-75090
CNV_5859	chr5:110193765-110227445	18	33681	3	Duplication	BovineHD0500031938	BovineHD0500031956
CNV_5862	chr5:110193765-110245944	26	52180	3	Duplication	BovineHD0500031938	BovineHD0500031965
CNV_5866	chr5:110196015-110216348	14	20334	3	Duplication	BovineHD0500031939	BovineHD0500031954
CNV_5868	chr5:110196015-110227445	17	31431	3	Duplication	BovineHD0500031939	BovineHD0500031956
CNV_5895	chr5:111075204-111102666	13	27463	1	Deletion	BovineHD0500032242	BovineHD0500036264
CNV_5897	chr5:111085386-111102666	11	17281	1	Deletion	BovineHD0500032245	BovineHD0500036264
CNV_5898	chr5:111087216-111102666	10	15451	1	Deletion	BovineHD0500032246	BovineHD0500036264
CNV_5907	chr5:111717923-111756580	12	38658	1	Deletion	BovineHD0500032434	BovineHD0500032445
CNV_5912	chr5:112341605-112399164	11	57560	1	Deletion	BovineHD0500032588	BovineHD0500032599
CNV_5930	chr5:112759786-112794580	17	34795	3	Duplication	BovineHD0500032699	BovineHD0500032716
CNV_5932	chr5:112759786-112805426	22	45641	3	Duplication	BovineHD0500032699	BovineHD0500032721
CNV_5938	chr5:112833993-112910361	20	76369	1	Deletion	BovineHD0500032727	BTA-75130-no-rs
CNV_5940	chr5:112846947-112910361	18	63415	1	Deletion	BovineHD0500032730	BTA-75130-no-rs
CNV_5942	chr5:112854687-112910361	16	55675	1	Deletion	BovineHD0500032732	BTA-75130-no-rs
CNV_5959	chr5:113885833-113948880	16	63048	1	Deletion	BovineHD4100004131	BovineHD0500033118
CNV_5967	chr5:113905325-113938948	10	33624	1	Deletion	BovineHD0500033104	BovineHD0500033115
CNV_5977	chr5:113924034-113960444	12	36411	1	Deletion	BovineHD0500033110	BovineHD0500033121
CNV_6026	chr5:115395613-115425157	12	29545	1	Deletion	BovineHD0500033652	BovineHD0500033666
CNV_6052	chr5:115738630-115809464	19	70835	4	Duplication	BovineHD0500033790	BovineHD0500033808
CNV_6053	chr5:115738630-115813927	20	75298	3	Duplication	BovineHD0500033790	BovineHD0500033809
CNV_6054	chr5:115738630-115820711	22	82082	3	Duplication	BovineHD0500033790	BovineHD0500033811
CNV_6057	chr5:115740445-115809464	17	69020	4	Duplication	BovineHD0500033792	BovineHD0500033808
CNV_6058	chr5:115740445-115813927	18	73483	3	Duplication	BovineHD0500033792	BovineHD0500033809
CNV_6062	chr5:115751204-115809464	15	58261	4	Duplication	BovineHD0500033794	BovineHD0500033808
CNV_6063	chr5:115751204-115813927	16	62724	3	Duplication	BovineHD0500033794	BovineHD0500033809
CNV_6088	chr5:116220670-116285241	18	64572	1	Deletion	BovineHD0500033972	BovineHD0500035551
CNV_6097	chr5:116231044-116285241	16	54198	1	Deletion	BovineHD0500035550	BovineHD0500035551
CNV_6110	chr5:116263384-116422295	45	158912	1	Deletion	BovineHD0500033981	ARS-BFGL-NGS-96175
CNV_6126	chr5:116331132-116422295	29	91164	1	Deletion	BovineHD0500034005	ARS-BFGL-NGS-96175
CNV_6137	chr5:116342131-116439872	32	97742	1	Deletion	BovineHD0500033999	BovineHD0500034031
CNV_6142	chr5:116344849-116422295	24	77447	1	Deletion	BovineHD0500034001	ARS-BFGL-NGS-96175
CNV_6143	chr5:116344849-116439872	30	95024	1	Deletion	BovineHD0500034001	BovineHD0500034031
CNV_6145	chr5:116358320-116422295	22	63976	1	Deletion	BovineHD0500034055	ARS-BFGL-NGS-96175
CNV_6151	chr5:116374402-116422295	18	47894	1	Deletion	BovineHD0500034007	ARS-BFGL-NGS-96175
CNV_6155	chr5:116383428-116422295	17	38868	1	Deletion	BovineHD0500034008	ARS-BFGL-NGS-96175
CNV_6160	chr5:116394277-116416848	11	22572	1	Deletion	BovineHD0500034013	BovineHD0500034024
CNV_6161	chr5:116394277-116422295	12	28019	1	Deletion	BovineHD0500034013	ARS-BFGL-NGS-96175
CNV_6162	chr5:116394277-116432913	15	38637	1	Deletion	BovineHD0500034013	BovineHD0500034027
CNV_6163	chr5:116394277-116439872	18	45596	1	Deletion	BovineHD0500034013	BovineHD0500034031
CNV_6197	chr5:116844276-116912727	19	68452	1	Deletion	BovineHD0500034246	BovineHD0500034264
CNV_6211	chr5:116879431-116926941	13	47511	1	Deletion	BovineHD0500034258	BovineHD0500034269
CNV_6221	chr5:117211139-117246035	17	34897	1	Deletion	BovineHD0500034372	BovineHD4100004174
CNV_6234	chr5:117847326-117862965	11	15640	3	Duplication	BovineHD0500034677	BovineHD0500034686
CNV_6242	chr5:118300392-118339896	15	39505	1	Deletion	ARS-BFGL-NGS-25107	BovineHD0500034896
CNV_6244	chr5:118300392-118358717	22	58326	1	Deletion	ARS-BFGL-NGS-25107	ARS-BFGL-NGS-40222
CNV_6246	chr5:118300392-118378336	26	77945	1	Deletion	ARS-BFGL-NGS-25107	BovineHD0500034905
CNV_6248	chr5:118300392-118386154	28	85763	1	Deletion	ARS-BFGL-NGS-25107	BovineHD0500034907
CNV_6269	chr5:118441611-118459337	10	17727	1	Deletion	BovineHD0500034922	BovineHD0500034928
CNV_6328	chr5:119544930-119673119	27	128190	1	Deletion	BovineHD0500035571	BovineHD0500035014
CNV_6329	chr5:119544930-119678430	29	133501	1	Deletion	BovineHD0500035571	BovineHD0500035016
CNV_6330	chr5:119544930-119685928	31	140999	1	Deletion	BovineHD0500035571	BovineHD0500035018
CNV_6341	chr5:119551451-119673119	26	121669	1	Deletion	ARS-BFGL-NGS-104960	BovineHD0500035014
CNV_6342	chr5:119551451-119678430	28	126980	1	Deletion	ARS-BFGL-NGS-104960	BovineHD0500035016
CNV_6344	chr5:119551451-119685928	30	134478	1	Deletion	ARS-BFGL-NGS-104960	BovineHD0500035018
CNV_6358	chr5:119607762-119673119	12	65358	1	Deletion	BovineHD0500035002	BovineHD0500035014
CNV_6365	chr5:119633261-119678430	11	45170	1	Deletion	BovineHD0500035006	BovineHD0500035016
CNV_6367	chr5:119633261-119685928	13	52668	1	Deletion	BovineHD0500035006	BovineHD0500035018
CNV_6377	chr5:119748969-119791389	10	42421	1	Deletion	BovineHD0500035032	BovineHD0500035045
CNV_6378	chr5:119748969-119798625	11	49657	1	Deletion	BovineHD0500035032	BovineHD0500035047
CNV_6380	chr5:119748969-119832347	19	83379	1	Deletion	BovineHD0500035032	BovineHD0500035052
CNV_6395	chr5:119970872-120013352	10	42481	1	Deletion	BovineHD0500035080	BovineHD0500035089
CNV_6400	chr6:386837-492748	18	105912	3	Duplication	BovineHD0600000067	BovineHD0600034572
CNV_6401	chr6:415422-492748	15	77327	3	Duplication	BTA-22026-no-rs	BovineHD0600034572
CNV_6405	chr6:435853-492748	11	56896	3	Duplication	BovineHD0600000074	BovineHD0600034572
CNV_6423	chr6:2091120-2121352	13	30233	1	Deletion	BovineHD0600000536	BovineHD0600000548
CNV_6433	chr6:2406762-2432955	10	26194	1	Deletion	BovineHD0600000599	BovineHD0600000608
CNV_6443	chr6:3548812-3573902	18	25091	1	Deletion	BovineHD0600000890	BovineHD0600000909
CNV_6459	chr6:3584417-3606918	14	22502	1	Deletion	BovineHD0600000918	BovineHD0600000932
CNV_6514	chr6:13053241-13072385	10	19145	1	Deletion	BovineHD4100004253	ARS-BFGL-NGS-6211
CNV_6517	chr6:13059134-13077286	10	18153	1	Deletion	BovineHD0600003794	BovineHD0600003802
CNV_6524	chr6:13107149-13127587	16	20439	1	Deletion	BovineHD0600003806	BovineHD0600003821
CNV_6525	chr6:13107149-13129161	17	22013	1	Deletion	BovineHD0600003806	BovineHD0600003822
CNV_6532	chr6:13119071-13129161	10	10091	1	Deletion	BovineHD0600003813	BovineHD0600003822
CNV_6549	chr6:14830924-14865396	10	34473	1	Deletion	BovineHD0600004329	BovineHD0600004338
CNV_6552	chr6:14830924-14879462	13	48539	1	Deletion	BovineHD0600004329	BovineHD0600004341
CNV_6564	chr6:15670645-15685362	13	14718	1	Deletion	BovineHD0600004575	BovineHD0600004586
CNV_6565	chr6:15670645-15688290	16	17646	1	Deletion	BovineHD0600004575	BovineHD0600004589
CNV_6592	chr6:20690699-20716045	10	25347	1	Deletion	BovineHD0600006069	BovineHD0600006079
CNV_6622	chr6:31590806-31628580	17	37775	1	Deletion	BovineHD4100004382	BovineHD0600009258
CNV_6689	chr6:51878685-52200066	72	321382	1	Deletion	BovineHD0600014659	BovineHD0600014729
CNV_6691	chr6:51884459-52160953	58	276495	1	Deletion	BovineHD0600014660	BovineHD0600014714
CNV_6693	chr6:51884459-52189115	67	304657	1	Deletion	BovineHD0600014660	BovineHD0600014724
CNV_6695	chr6:51884459-52200066	71	315608	1	Deletion	BovineHD0600014660	BovineHD0600014729
CNV_6698	chr6:51890148-52200066	70	309919	1	Deletion	BovineHD0600014645	BovineHD0600014729
CNV_6701	chr6:51900281-52200066	68	299786	1	Deletion	BovineHD0600014652	BovineHD0600014729
CNV_6730	chr6:57939675-57973805	10	34131	1	Deletion	BovineHD0600016369	BovineHD0600016377
CNV_6750	chr6:60757621-60788433	15	30813	1	Deletion	BovineHD0600017227	BovineHD0600017241
CNV_6757	chr6:63092317-63107796	10	15480	1	Deletion	BovineHD0600017918	BovineHD0600017927
CNV_6758	chr6:63092317-63109872	12	17556	1	Deletion	BovineHD0600017918	BovineHD0600017929
CNV_6810	chr6:84395081-84419519	10	24439	1	Deletion	BovineHD0600023658	BovineHD0600023667
CNV_6823	chr6:89061937-89094027	11	32091	1	Deletion	BovineHD0600024863	BovineHD0600024875
CNV_6824	chr6:89061937-89097644	12	35708	1	Deletion	BovineHD0600024863	BovineHD0600024876
CNV_6825	chr6:89061937-89100991	13	39055	1	Deletion	BovineHD0600024863	BovineHD0600024877
CNV_6866	chr6:102014973-102027024	10	12052	1	Deletion	BovineHD0600028916	BovineHD0600028924
CNV_6873	chr6:102014973-102041392	23	26420	1	Deletion	BovineHD0600028916	BovineHD0600028937
CNV_6877	chr6:102014973-102047785	28	32813	1	Deletion	BovineHD0600028916	BovineHD4100005538
CNV_6881	chr6:102017062-102036556	18	19495	1	Deletion	Hapmap47732-BTA-77644	BovineHD0600028933
CNV_6903	chr6:104788457-104807677	20	19221	1	Deletion	BovineHD0600030221	BovineHD0600030241
CNV_6945	chr6:108740613-108834453	35	93841	1	Deletion	BovineHD0600032132	BovineHD0600032167
CNV_6951	chr6:108746454-108791274	20	44821	1	Deletion	BovineHD0600032134	BovineHD0600032154
CNV_6952	chr6:108746454-108800290	21	53837	1	Deletion	BovineHD0600032134	BovineHD0600032155
CNV_6954	chr6:108746454-108834453	33	88000	1	Deletion	BovineHD0600032134	BovineHD0600032167
CNV_6958	chr6:108762149-108791274	16	29126	1	Deletion	BovineHD0600032139	BovineHD0600032154
CNV_6959	chr6:108762149-108800290	17	38142	1	Deletion	BovineHD0600032139	BovineHD0600032155
CNV_6960	chr6:108762149-108834453	29	72305	1	Deletion	BovineHD0600032139	BovineHD0600032167
CNV_6964	chr6:108775277-108791274	13	15998	1	Deletion	BovineHD0600032142	BovineHD0600032154
CNV_6965	chr6:108775277-108800290	14	25014	1	Deletion	BovineHD0600032142	BovineHD0600032155
CNV_6966	chr6:108777996-108791274	12	13279	1	Deletion	BovineHD4100005617	BovineHD0600032154
CNV_6967	chr6:108777996-108800290	13	22295	1	Deletion	BovineHD4100005617	BovineHD0600032155
CNV_6976	chr6:109960762-109981548	10	20787	1	Deletion	BovineHD0600032545	BovineHD0600032555
CNV_6977	chr6:109960762-109983810	12	23049	1	Deletion	BovineHD0600032545	BovineHD0600032557
CNV_7044	chr6:114163014-114217545	21	54532	3	Duplication	BovineHD0600034034	BovineHD4100005664
CNV_7047	chr6:114163014-114237716	32	74703	3	Duplication	BovineHD0600034034	BovineHD0600034062
CNV_7051	chr6:114163014-114262129	40	99116	3	Duplication	BovineHD0600034034	BovineHD0600034070
CNV_7074	chr6:114178211-114214877	13	36667	3	Duplication	BovineHD0600034040	BovineHD4100005663
CNV_7075	chr6:114178211-114217545	15	39335	3	Duplication	BovineHD0600034040	BovineHD4100005664
CNV_7076	chr6:114178211-114227487	23	49277	3	Duplication	BovineHD0600034040	BovineHD0600034058
CNV_7089	chr6:114182627-114217545	14	34919	3	Duplication	BovineHD0600034041	BovineHD4100005664
CNV_7092	chr6:114182627-114237716	25	55090	3	Duplication	BovineHD0600034041	BovineHD0600034062
CNV_7094	chr6:114182627-114245954	28	63328	3	Duplication	BovineHD0600034041	BovineHD0600034065
CNV_7097	chr6:114182627-114262129	33	79503	3	Duplication	BovineHD0600034041	BovineHD0600034070
CNV_7109	chr6:114190347-114227487	20	37141	3	Duplication	BovineHD0600034043	BovineHD0600034058
CNV_7111	chr6:114190347-114237716	23	47370	3	Duplication	BovineHD0600034043	BovineHD0600034062
CNV_7114	chr6:114190347-114245954	26	55608	3	Duplication	BovineHD0600034043	BovineHD0600034065
CNV_7118	chr6:114190347-114262129	31	71783	3	Duplication	BovineHD0600034043	BovineHD0600034070
CNV_7161	chr6:114535747-114631282	38	95536	1	Deletion	BovineHD0600034190	BovineHD0600034412
CNV_7170	chr6:114568719-114631282	19	62564	1	Deletion	BovineHD0600034211	BovineHD0600034412
CNV_7179	chr6:114613770-114659715	17	45946	1	Deletion	BovineHD0600034409	BovineHD0600029921
CNV_7218	chr6:115372032-115506124	40	134093	1	Deletion	BovineHD0600030164	BovineHD3300000891
CNV_7245	chr6:115417070-115506124	27	89055	1	Deletion	BovineHD0600030177	BovineHD3300000891
CNV_7248	chr6:115421943-115506124	26	84182	1	Deletion	BovineHD0600030178	BovineHD3300000891
CNV_7254	chr6:115495446-115506124	12	10679	1	Deletion	BovineHD3300000726	BovineHD3300000891
CNV_7319	chr6:116223999-116277506	17	53508	1	Deletion	BovineHD0600030524	BovineHD0600030545
CNV_7324	chr6:116226379-116273009	15	46631	1	Deletion	BovineHD0600030525	BovineHD0600030544
CNV_7325	chr6:116226379-116277506	16	51128	1	Deletion	BovineHD0600030525	BovineHD0600030545
CNV_7327	chr6:116231126-116273009	13	41884	1	Deletion	BovineHD0600030529	BovineHD0600030544
CNV_7333	chr6:116323001-116365640	10	42640	1	Deletion	BovineHD0600030557	BovineHD0600030564
CNV_7335	chr6:116325904-116379088	10	53185	1	Deletion	ARS-BFGL-NGS-34909	BovineHD0600030566
CNV_7342	chr6:116441231-116479607	25	38377	3	Duplication	BovineHD0600030573	BovineHD0600030598
CNV_7370	chr6:116574227-116659619	16	85393	1	Deletion	BovineHD0600030646	BovineHD0600030884
CNV_7413	chr6:117002222-117053193	10	50972	1	Deletion	BovineHD0600030831	BovineHD0600030823
CNV_7421	chr6:117325673-117386983	12	61311	1	Deletion	BovineHD0600030763	BovineHD0600030751
CNV_7427	chr6:117329729-117386983	11	57255	1	Deletion	BovineHD0600030762	BovineHD0600030751
CNV_7435	chr6:117343358-117394659	11	51302	1	Deletion	BovineHD0600030760	BovineHD0600030750
CNV_7437	chr6:117343358-117403725	14	60368	1	Deletion	BovineHD0600030760	BovineHD0600030745
CNV_7438	chr6:117343358-117407851	15	64494	1	Deletion	BovineHD0600030760	BovineHD0600030744
CNV_7443	chr6:117343358-117498176	41	154819	1	Deletion	BovineHD0600030760	ARS-BFGL-NGS-56883
CNV_7445	chr6:117345942-117394659	10	48718	1	Deletion	BovineHD4100005587	BovineHD0600030750
CNV_7447	chr6:117345942-117407851	14	61910	1	Deletion	BovineHD4100005587	BovineHD0600030744
CNV_7453	chr6:117352406-117407851	13	55446	1	Deletion	BovineHD0600030759	BovineHD0600030744
CNV_7529	chr7:1361717-1398165	20	36449	1	Deletion	BovineHD0700000311	BovineHD0700000328
CNV_7531	chr7:1361717-1410608	26	48892	1	Deletion	BovineHD0700000311	BovineHD0700000335
CNV_7534	chr7:1361717-1422267	32	60551	1	Deletion	BovineHD0700000311	BovineHD0700000342
CNV_7544	chr7:1365056-1410608	24	45553	1	Deletion	ARS-BFGL-NGS-44014	BovineHD0700000335
CNV_7547	chr7:1368517-1393973	11	25457	1	Deletion	BovineHD0700000313	ARS-BFGL-NGS-30829
CNV_7548	chr7:1368517-1398165	16	29649	1	Deletion	BovineHD0700000313	BovineHD0700000328
CNV_7550	chr7:1368517-1410608	22	42092	1	Deletion	BovineHD0700000313	BovineHD0700000335
CNV_7555	chr7:1371143-1393973	10	22831	1	Deletion	BovineHD0700000314	ARS-BFGL-NGS-30829
CNV_7556	chr7:1371143-1395410	11	24268	1	Deletion	BovineHD0700000314	BovineHD0700000324
CNV_7558	chr7:1371143-1398165	15	27023	1	Deletion	BovineHD0700000314	BovineHD0700000328
CNV_7561	chr7:1371143-1410608	21	39466	1	Deletion	BovineHD0700000314	BovineHD0700000335
CNV_7568	chr7:1373035-1398165	14	25131	1	Deletion	BovineHD0700000315	BovineHD0700000328
CNV_7570	chr7:1373035-1410608	20	37574	1	Deletion	BovineHD0700000315	BovineHD0700000335
CNV_7578	chr7:1375981-1410608	19	34628	1	Deletion	BovineHD0700000316	BovineHD0700000335
CNV_7631	chr7:2676910-2699005	12	22096	1	Deletion	BovineHD0700000702	BovineHD0700000712
CNV_7646	chr7:2965310-3007912	11	42603	1	Deletion	BovineHD0700000805	BovineHD0700000816
CNV_7652	chr7:3104892-3172896	15	68005	1	Deletion	BovineHD0700000843	BovineHD0700000857
CNV_7655	chr7:3129716-3172896	11	43181	1	Deletion	BovineHD0700000847	BovineHD0700000857
CNV_7656	chr7:3134121-3172896	10	38776	1	Deletion	BovineHD0700000848	BovineHD0700000857
CNV_7664	chr7:3540872-3616545	22	75674	3	Duplication	BovineHD0700000958	BovineHD0700000981
CNV_7690	chr7:4694254-4744019	13	49766	1	Deletion	BovineHD0700001303	ARS-BFGL-NGS-32595
CNV_7703	chr7:5747699-5760662	10	12964	1	Deletion	BovineHD0700001613	BovineHD0700001623
CNV_7716	chr7:6170671-6199776	22	29106	1	Deletion	BovineHD0700001729	BovineHD0700001752
CNV_7717	chr7:6170671-6200444	23	29774	1	Deletion	BovineHD0700001729	BovineHD0700001753
CNV_7718	chr7:6170671-6202173	25	31503	1	Deletion	BovineHD0700001729	BovineHD0700001755
CNV_7720	chr7:6170671-6204904	28	34234	1	Deletion	BovineHD0700001729	BovineHD0700001758
CNV_7727	chr7:6183876-6200444	16	16569	0	Deletion	BovineHD0700001738	BovineHD0700001753
CNV_7728	chr7:6183876-6202173	18	18298	1	Deletion	BovineHD0700001738	BovineHD0700001755
CNV_7732	chr7:6186069-6202173	16	16105	1	Deletion	BovineHD0700001740	BovineHD0700001755
CNV_7735	chr7:6187494-6202173	14	14680	1	Deletion	BovineHD0700001742	BovineHD0700001755
CNV_7750	chr7:7703235-7731659	10	28425	1	Deletion	BovineHD0700002237	BovineHD0700002246
CNV_7769	chr7:7909565-7948217	10	38653	1	Deletion	BovineHD0700002280	BovineHD0700002288
CNV_7779	chr7:8786159-9217909	15	431751	3	Duplication	BovineHD0700002600	BovineHD0700033531
CNV_7788	chr7:8786159-9732345	38	946187	3	Duplication	BovineHD0700002600	BovineHD0700032936
CNV_7789	chr7:8786159-9739213	39	953055	3	Duplication	BovineHD0700002600	BovineHD0700002840
CNV_7790	chr7:8786159-9744034	41	957876	3	Duplication	BovineHD0700002600	BovineHD0700002837
CNV_7791	chr7:8786159-9753956	44	967798	3	Duplication	BovineHD0700002600	BovineHD0700002831
CNV_7792	chr7:8786159-9758380	46	972222	3	Duplication	BovineHD0700002600	BovineHD0700002827
CNV_7797	chr7:8786159-9782713	55	996555	3	Duplication	BovineHD0700002600	BovineHD0700001973
CNV_7798	chr7:8786159-9789073	56	1002915	3	Duplication	BovineHD0700002600	BovineHD0700001971
CNV_7812	chr7:8824743-9782713	54	957971	3	Duplication	BovineHD0700002550	BovineHD0700001973
CNV_7813	chr7:8824743-9789073	55	964331	3	Duplication	BovineHD0700002550	BovineHD0700001971
CNV_7833	chr7:8993485-9782713	48	789229	3	Duplication	BovineHD0700002746	BovineHD0700001973
CNV_7834	chr7:8993485-9789073	49	795589	3	Duplication	BovineHD0700002746	BovineHD0700001971
CNV_7837	chr7:9012731-9782713	47	769983	3	Duplication	BovineHD0700002743	BovineHD0700001973
CNV_7838	chr7:9012731-9789073	48	776343	3	Duplication	BovineHD0700002743	BovineHD0700001971
CNV_7841	chr7:9139073-9522688	17	383616	3	Duplication	BovineHD0700002785	BovineHD0700002908
CNV_7848	chr7:9139073-9739213	30	600141	3	Duplication	BovineHD0700002785	BovineHD0700002840
CNV_7851	chr7:9139073-9782713	46	643641	3	Duplication	BovineHD0700002785	BovineHD0700001973
CNV_7852	chr7:9139073-9789073	47	650001	3	Duplication	BovineHD0700002785	BovineHD0700001971
CNV_7857	chr7:9165250-9782713	45	617464	3	Duplication	BovineHD0700002781	BovineHD0700001973
CNV_7858	chr7:9165250-9789073	46	623824	3	Duplication	BovineHD0700002781	BovineHD0700001971
CNV_7867	chr7:9455783-9732345	18	276563	3	Duplication	BovineHD0700002797	BovineHD0700032936
CNV_7868	chr7:9455783-9739213	19	283431	3	Duplication	BovineHD0700002797	BovineHD0700002840
CNV_7870	chr7:9455783-9782713	35	326931	3	Duplication	BovineHD0700002797	BovineHD0700001973
CNV_7871	chr7:9455783-9789073	36	333291	3	Duplication	BovineHD0700002797	BovineHD0700001971
CNV_7873	chr7:9471523-9789073	33	317551	3	Duplication	BovineHD0700002792	BovineHD0700001971
CNV_7877	chr7:9518268-9782713	31	264446	3	Duplication	BovineHD0700002909	BovineHD0700001973
CNV_7878	chr7:9518268-9789073	32	270806	3	Duplication	BovineHD0700002909	BovineHD0700001971
CNV_7881	chr7:9531746-9782713	29	250968	3	Duplication	BovineHD0700033550	BovineHD0700001973
CNV_7882	chr7:9531746-9789073	30	257328	3	Duplication	BovineHD0700033550	BovineHD0700001971
CNV_7884	chr7:9587202-9782713	28	195512	3	Duplication	BovineHD0700032938	BovineHD0700001973
CNV_7886	chr7:9606655-9732345	10	125691	3	Duplication	BovineHD0700002891	BovineHD0700032936
CNV_7893	chr7:9654634-9782713	25	128080	3	Duplication	BovineHD0700002872	BovineHD0700001973
CNV_7897	chr7:9719970-9782713	20	62744	3	Duplication	BovineHD0700002849	BovineHD0700001973
CNV_7898	chr7:9719970-9789073	21	69104	3	Duplication	BovineHD0700002849	BovineHD0700001971
CNV_7902	chr7:9732345-9782713	18	50369	3	Duplication	BovineHD0700032936	BovineHD0700001973
CNV_7903	chr7:9732345-9789073	19	56729	3	Duplication	BovineHD0700032936	BovineHD0700001971
CNV_7905	chr7:9739213-9782713	17	43501	3	Duplication	BovineHD0700002840	BovineHD0700001973
CNV_7908	chr7:9741813-9782713	16	40901	3	Duplication	BovineHD0700002839	BovineHD0700001973
CNV_7911	chr7:9757904-9789073	12	31170	4	Duplication	BovineHD0700002828	BovineHD0700001971
CNV_7917	chr7:10055082-10128970	11	73889	3	Duplication	BovineHD0700002633	BovineHD0700002654
CNV_7919	chr7:10055082-10159133	15	104052	1	Deletion	BovineHD0700002633	BovineHD0700002662
CNV_7920	chr7:10055082-10164955	16	109874	3	Duplication	BovineHD0700002633	BovineHD0700002664
CNV_7930	chr7:10075928-10128970	10	53043	3	Duplication	BovineHD0700002636	BovineHD0700002654
CNV_7932	chr7:10075928-10159133	14	83206	3	Duplication	BovineHD0700002636	BovineHD0700002662
CNV_7933	chr7:10075928-10164955	15	89028	3	Duplication	BovineHD0700002636	BovineHD0700002664
CNV_7935	chr7:10075928-10220607	20	144680	3	Duplication	BovineHD0700002636	BovineHD0700002688
CNV_7938	chr7:10075928-10463687	63	387760	3	Duplication	BovineHD0700002636	BovineHD0700032942
CNV_7948	chr7:10230437-10376048	25	145612	1	Deletion	BovineHD0700002698	BovineHD0700002952
CNV_7949	chr7:10230437-10415575	35	185139	1	Deletion	BovineHD0700002698	BovineHD0700002975
CNV_7951	chr7:10230437-10428419	37	197983	1	Deletion	BovineHD0700002698	BTA-88568-no-rs
CNV_7952	chr7:10230437-10432630	39	202194	1	Deletion	BovineHD0700002698	BovineHD0700002981
CNV_7954	chr7:10230437-10436737	41	206301	1	Deletion	BovineHD0700002698	BovineHD0700002985
CNV_7961	chr7:10267382-10436737	36	169356	1	Deletion	BovineHD0700002713	BovineHD0700002985
CNV_7964	chr7:10268721-10436737	35	168017	1	Deletion	BovineHD0700002714	BovineHD0700002985
CNV_7973	chr7:10384068-10463687	18	79620	3	Duplication	BovineHD0700002955	BovineHD0700032942
CNV_7986	chr7:11595876-11634905	13	39030	1	Deletion	BovineHD0700003294	ARS-BFGL-NGS-19063
CNV_7993	chr7:11688681-11733951	12	45271	1	Deletion	BovineHD0700003317	BovineHD0700003327
CNV_8044	chr7:12743626-12808345	18	64720	1	Deletion	BovineHD0700003640	BovineHD0700003656
CNV_8045	chr7:12743626-12812113	19	68488	1	Deletion	BovineHD0700003640	BovineHD0700003657
CNV_8059	chr7:13966281-14090516	26	124236	1	Deletion	BovineHD0700004123	BovineHD0700004148
CNV_8060	chr7:14027335-14063226	10	35892	1	Deletion	BovineHD0700004138	BovineHD0700004231
CNV_8061	chr7:14027335-14068781	11	41447	1	Deletion	BovineHD0700004138	BovineHD0700004229
CNV_8063	chr7:14027335-14079651	13	52317	1	Deletion	BovineHD0700004138	BovineHD0700004227
CNV_8064	chr7:14027335-14090516	14	63182	1	Deletion	BovineHD0700004138	BovineHD0700004148
CNV_8068	chr7:14041017-14090516	12	49500	1	Deletion	BovineHD0700004140	BovineHD0700004148
CNV_8089	chr7:15623134-15637563	13	14430	1	Deletion	BovineHD0700004708	BovineHD0700004719
CNV_8097	chr7:15849191-15883749	12	34559	1	Deletion	BovineHD0700004770	BovineHD0700004780
CNV_8098	chr7:15849191-15896014	16	46824	1	Deletion	BovineHD0700004770	BovineHD0700004784
CNV_8120	chr7:18513569-18558647	12	45079	1	Deletion	BovineHD0700005497	BovineHD0700005508
CNV_8203	chr7:26495111-26511741	11	16631	3	Duplication	BovineHD0700007779	BovineHD0700007788
CNV_8212	chr7:28261513-28314035	12	52523	1	Deletion	BovineHD0700008325	BovineHD0700008337
CNV_8213	chr7:28276370-28314035	10	37666	1	Deletion	BovineHD0700008326	BovineHD0700008337
CNV_8219	chr7:29583201-29611555	11	28355	1	Deletion	BovineHD0700008745	BovineHD0700008758
CNV_8230	chr7:30706054-30730776	16	24723	1	Deletion	BovineHD0700009094	BovineHD0700009107
CNV_8234	chr7:30709027-30728818	12	19792	1	Deletion	BovineHD0700009096	BovineHD0700009105
CNV_8235	chr7:30709027-30730776	14	21750	1	Deletion	BovineHD0700009096	BovineHD0700009107
CNV_8236	chr7:30709027-30733182	15	24156	1	Deletion	BovineHD0700009096	BovineHD0700009108
CNV_8238	chr7:30712560-30730776	11	18217	1	Deletion	BovineHD0700009099	BovineHD0700009107
CNV_8239	chr7:30712560-30733182	12	20623	1	Deletion	BovineHD0700009099	BovineHD0700009108
CNV_8241	chr7:30713464-30730776	10	17313	1	Deletion	BovineHD0700009100	BovineHD0700009107
CNV_8242	chr7:30713464-30733182	11	19719	1	Deletion	BovineHD0700009100	BovineHD0700009108
CNV_8256	chr7:37601868-37723016	49	121149	3	Duplication	BovineHD0700011291	BovineHD0700011336
CNV_8282	chr7:37651625-37723016	30	71392	3	Duplication	BovineHD0700011307	BovineHD0700011336
CNV_8290	chr7:37682885-37723016	17	40132	3	Duplication	BovineHD4100005952	BovineHD0700011336
CNV_8304	chr7:37998817-38124565	60	125749	1	Deletion	BovineHD0700011409	BovineHD0700011465
CNV_8316	chr7:38050357-38124565	26	74209	1	Deletion	BovineHD0700011442	BovineHD0700011465
CNV_8318	chr7:38068187-38124565	18	56379	1	Deletion	BovineHD0700011450	BovineHD0700011465
CNV_8322	chr7:38097136-38124565	10	27430	1	Deletion	BovineHD0700011458	BovineHD0700011465
CNV_8334	chr7:38676488-38744827	16	68340	4	Duplication	BovineHD0700011627	BovineHD0700011638
CNV_8336	chr7:38676488-38753839	18	77352	3	Duplication	BovineHD0700011627	BovineHD0700011640
CNV_8370	chr7:41329835-41382089	14	52255	1	Deletion	BovineHD0200030156	BovineHD0700006535
CNV_8371	chr7:41329835-41391178	18	61344	1	Deletion	BovineHD0200030156	BovineHD0700006529
CNV_8372	chr7:41336667-41391178	17	54512	1	Deletion	BovineHD0200030155	BovineHD0700006529
CNV_8373	chr7:41349352-41376851	10	27500	1	Deletion	BovineHD0700032996	BovineHD0700006536
CNV_8374	chr7:41349352-41382089	11	32738	1	Deletion	BovineHD0700032996	BovineHD0700006535
CNV_8375	chr7:41349352-41391178	15	41827	1	Deletion	BovineHD0700032996	BovineHD0700006529
CNV_8380	chr7:41582849-41696805	26	113957	1	Deletion	BovineHD0700012473	BovineHD0700012496
CNV_8381	chr7:41582849-41715700	28	132852	1	Deletion	BovineHD0700012473	BovineHD0700012501
CNV_8382	chr7:41582849-41719465	30	136617	1	Deletion	BovineHD0700012473	BTA-23530-no-rs
CNV_8383	chr7:41582849-41756370	31	173522	1	Deletion	BovineHD0700012473	BovineHD0700012503
CNV_8392	chr7:41756370-41814215	15	57846	3	Duplication	BovineHD0700012503	BovineHD0700033717
CNV_8420	chr7:43136034-43180950	13	44917	1	Deletion	BovineHD0700012909	BovineHD0700012918
CNV_8421	chr7:43136034-43288036	36	152003	1	Deletion	BovineHD0700012909	BovineHD0700012944
CNV_8426	chr7:43150076-43288036	31	137961	1	Deletion	BovineHD0700012912	BovineHD0700012944
CNV_8428	chr7:43163282-43288036	28	124755	1	Deletion	UA-IFASA-5544	BovineHD0700012944
CNV_8433	chr7:43204602-43288036	18	83435	1	Deletion	BovineHD0700012924	BovineHD0700012944
CNV_8436	chr7:43221102-43288036	16	66935	1	Deletion	BovineHD0700012929	BovineHD0700012944
CNV_8439	chr7:43232747-43288036	13	55290	1	Deletion	BovineHD0700012932	BovineHD0700012944
CNV_8456	chr7:43860219-43904171	12	43953	1	Deletion	BovineHD0700013075	BovineHD4100006006
CNV_8458	chr7:43868464-43904171	10	35708	1	Deletion	BovineHD0700013077	BovineHD4100006006
CNV_8460	chr7:44076357-44121495	11	45139	1	Deletion	BovineHD0700013125	BovineHD0700013134
CNV_8461	chr7:44084172-44121495	10	37324	1	Deletion	BovineHD0700013126	BovineHD0700013134
CNV_8462	chr7:44084172-44198448	30	114277	1	Deletion	BovineHD0700013126	BovineHD0700013152
CNV_8465	chr7:44084172-44288099	63	203928	1	Deletion	BovineHD0700013126	BovineHD0700013187
CNV_8468	chr7:44084172-44307299	67	223128	1	Deletion	BovineHD0700013126	BovineHD0700013191
CNV_8472	chr7:44142850-44198448	15	55599	1	Deletion	BovineHD0700013139	BovineHD0700013152
CNV_8473	chr7:44149339-44198448	14	49110	1	Deletion	BovineHD0700013140	BovineHD0700013152
CNV_8476	chr7:44157992-44198448	11	40457	1	Deletion	ARS-BFGL-NGS-22497	BovineHD0700013152
CNV_8487	chr7:44459201-44523678	17	64478	4	Duplication	BovineHD0700013229	BovineHD0700013244
CNV_8492	chr7:44462144-44523678	16	61535	4	Duplication	BovineHD0700013230	BovineHD0700013244
CNV_8498	chr7:44465414-44523678	15	58265	3	Duplication	BovineHD0700013231	BovineHD0700013244
CNV_8501	chr7:44472336-44523678	13	51343	4	Duplication	BovineHD0700013233	BovineHD0700013244
CNV_8504	chr7:44476727-44523678	12	46952	3	Duplication	BovineHD0700013234	BovineHD0700013244
CNV_8511	chr7:46173313-46332772	43	159460	3	Duplication	BovineHD0700013812	BovineHD0700013856
CNV_8519	chr7:46270788-46332772	17	61985	3	Duplication	BovineHD0700013838	BovineHD0700013856
CNV_8520	chr7:46279510-46315388	12	35879	3	Duplication	BovineHD0700013841	BovineHD0700013853
CNV_8521	chr7:46279510-46332772	15	53263	3	Duplication	BovineHD0700013841	BovineHD0700013856
CNV_8522	chr7:46279510-46341627	17	62118	3	Duplication	BovineHD0700013841	BovineHD0700013858
CNV_8539	chr7:49804669-49848783	11	44115	1	Deletion	BovineHD0700033755	BovineHD0700014954
CNV_8544	chr7:50600081-50643423	11	43343	3	Duplication	Hapmap24150-BTA-145103	BovineHD0700015122
CNV_8553	chr7:50862531-50952447	15	89917	1	Deletion	ARS-BFGL-NGS-49512	BovineHD0700015179
CNV_8555	chr7:50867786-50952447	14	84662	1	Deletion	BovineHD0700015165	BovineHD0700015179
CNV_8574	chr7:51853018-51958183	58	105166	1	Deletion	BovineHD0700015401	BovineHD0700015465
CNV_8589	chr7:51884937-51977376	50	92440	1	Deletion	BovineHD0700015415	BovineHD0700015470
CNV_8590	chr7:51884937-51981817	52	96881	1	Deletion	BovineHD0700015415	Hapmap42803-BTA-110000
CNV_8593	chr7:51886970-51958183	42	71214	1	Deletion	BovineHD0700015417	BovineHD0700015465
CNV_8594	chr7:51886970-51977376	48	90407	1	Deletion	BovineHD0700015417	BovineHD0700015470
CNV_8596	chr7:51886970-51981817	50	94848	1	Deletion	BovineHD0700015417	Hapmap42803-BTA-110000
CNV_8597	chr7:51886970-51996203	53	109234	1	Deletion	BovineHD0700015417	BovineHD0700015473
CNV_8616	chr7:51898407-51944708	31	46302	1	Deletion	BovineHD0700015423	BovineHD0700015459
CNV_8617	chr7:51898407-51946006	32	47600	1	Deletion	BovineHD0700015423	BovineHD0700015460
CNV_8618	chr7:51898407-51949696	34	51290	1	Deletion	BovineHD0700015423	BovineHD0700015462
CNV_8620	chr7:51898407-51953192	36	54786	1	Deletion	BovineHD0700015423	BovineHD0700015464
CNV_8621	chr7:51898407-51958183	37	59777	1	Deletion	BovineHD0700015423	BovineHD0700015465
CNV_8624	chr7:51898407-51970033	41	71627	0	Deletion	BovineHD0700015423	BovineHD0700015468
CNV_8625	chr7:51898407-51977376	43	78970	1	Deletion	BovineHD0700015423	BovineHD0700015470
CNV_8626	chr7:51898407-51980393	44	81987	1	Deletion	BovineHD0700015423	BovineHD4100006060
CNV_8627	chr7:51898407-51981817	45	83411	1	Deletion	BovineHD0700015423	Hapmap42803-BTA-110000
CNV_8629	chr7:51898407-51996203	48	97797	1	Deletion	BovineHD0700015423	BovineHD0700015473
CNV_8638	chr7:51919773-51981817	29	62045	1	Deletion	BovineHD0700015440	Hapmap42803-BTA-110000
CNV_8648	chr7:51931015-51981817	23	50803	1	Deletion	BovineHD0700015449	Hapmap42803-BTA-110000
CNV_8653	chr7:52210371-52342418	58	132048	1	Deletion	BovineHD0700015545	BovineHD0700015609
CNV_8654	chr7:52210371-52345469	59	135099	1	Deletion	BovineHD0700015545	BovineHD0700015610
CNV_8655	chr7:52210371-52348265	60	137895	1	Deletion	BovineHD0700015545	BovineHD0700015611
CNV_8662	chr7:52212974-52342418	57	129445	1	Deletion	BovineHD0700015546	BovineHD0700015609
CNV_8668	chr7:52217695-52342418	56	124724	1	Deletion	BovineHD0700015547	BovineHD0700015609
CNV_8678	chr7:52231584-52269329	20	37746	0	Deletion	BovineHD0700015549	BovineHD0700015573
CNV_8679	chr7:52231584-52342418	52	110835	1	Deletion	BovineHD0700015549	BovineHD0700015609
CNV_8680	chr7:52231584-52345469	53	113886	1	Deletion	BovineHD0700015549	BovineHD0700015610
CNV_8693	chr7:52241752-52262555	12	20804	1	Deletion	BovineHD0700015552	BovineHD0700015567
CNV_8702	chr7:52287457-52342418	24	54962	1	Deletion	BovineHD0700015583	BovineHD0700015609
CNV_8705	chr7:52289509-52317541	18	28033	1	Deletion	BovineHD0700015584	BovineHD0700015603
CNV_8710	chr7:52291347-52317541	17	26195	1	Deletion	BovineHD0700015585	BovineHD0700015603
CNV_8713	chr7:52291347-52345469	23	54123	1	Deletion	BovineHD0700015585	BovineHD0700015610
CNV_8717	chr7:52293091-52309821	14	16731	1	Deletion	BovineHD0700015587	BovineHD0700015599
CNV_8718	chr7:52293091-52317541	16	24451	1	Deletion	BovineHD0700015587	BovineHD0700015603
CNV_8719	chr7:52293091-52333683	19	40593	0	Deletion	BovineHD0700015587	BovineHD4100006062
CNV_8720	chr7:52293091-52342418	21	49328	1	Deletion	BovineHD0700015587	BovineHD0700015609
CNV_8721	chr7:52293091-52345469	22	52379	1	Deletion	BovineHD0700015587	BovineHD0700015610
CNV_8738	chr7:52420474-52461786	15	41313	1	Deletion	BovineHD0700015630	BovineHD0700015645
CNV_8739	chr7:52420474-52463111	16	42638	1	Deletion	BovineHD0700015630	BovineHD0700015646
CNV_8742	chr7:52420474-52478845	26	58372	1	Deletion	BovineHD0700015630	BovineHD0700015655
CNV_8746	chr7:52420474-52509910	39	89437	1	Deletion	BovineHD0700015630	BovineHD0700015668
CNV_8748	chr7:52422712-52461786	14	39075	1	Deletion	BovineHD0700015631	BovineHD0700015645
CNV_8751	chr7:52422712-52477070	23	54359	1	Deletion	BovineHD0700015631	BovineHD0700015653
CNV_8756	chr7:52422712-52509910	38	87199	1	Deletion	BovineHD0700015631	BovineHD0700015668
CNV_8763	chr7:52427978-52509910	37	81933	0	Deletion	BovineHD0700015633	BovineHD0700015668
CNV_8788	chr7:62179094-62237664	18	58571	4	Duplication	BovineHD0700018575	BovineHD0700018592
CNV_8790	chr7:62189311-62237664	13	48354	3	Duplication	BovineHD0700018581	BovineHD0700018592
CNV_8795	chr7:63787921-63876646	23	88726	1	Deletion	BovineHD0700019194	BovineHD0700019220
CNV_8835	chr7:80686312-80700119	12	13808	1	Deletion	BTB-01483377	BovineHD4100006259
CNV_8838	chr7:80688656-80700119	11	11464	1	Deletion	BovineHD0700024314	BovineHD4100006259
CNV_8862	chr7:88185931-88223956	10	38026	1	Deletion	BovineHD0700026526	BovineHD0700026534
CNV_8864	chr7:88185931-88235777	12	49847	1	Deletion	BovineHD0700026526	BovineHD0700026536
CNV_8870	chr7:93022892-93090010	17	67119	1	Deletion	BovineHD0700027800	ARS-BFGL-NGS-93594
CNV_8871	chr7:93027153-93090010	16	62858	1	Deletion	BovineHD0700027801	ARS-BFGL-NGS-93594
CNV_8873	chr7:93036106-93090010	14	53905	1	Deletion	ARS-BFGL-NGS-29400	ARS-BFGL-NGS-93594
CNV_8877	chr7:93040190-93090010	12	49821	1	Deletion	BovineHD0700027804	ARS-BFGL-NGS-93594
CNV_8879	chr7:93046482-93090010	11	43529	1	Deletion	BovineHD0700027805	ARS-BFGL-NGS-93594
CNV_8880	chr7:93050998-93090010	10	39013	1	Deletion	BovineHD0700027806	ARS-BFGL-NGS-93594
CNV_8896	chr7:97995506-98037214	16	41709	1	Deletion	BovineHD0700029359	BovineHD0700029373
CNV_8902	chr7:98000826-98037214	14	36389	1	Deletion	BovineHD0700029361	BovineHD0700029373
CNV_8904	chr7:98008093-98037214	11	29122	1	Deletion	BovineHD0700029365	BovineHD0700029373
CNV_8911	chr7:101740304-101777912	10	37609	1	Deletion	BovineHD0700030429	BovineHD0700030438
CNV_8922	chr7:106623039-106649948	17	26910	1	Deletion	BovineHD0700031824	BovineHD0700031836
CNV_8948	chr7:106656404-106665292	10	8889	1	Deletion	BovineHD0700031839	BovineHD0700031848
CNV_8972	chr7:106931700-107016860	36	85161	1	Deletion	BovineHD0700031946	BovineHD0700031979
CNV_8973	chr7:106931700-107019510	37	87811	1	Deletion	BovineHD0700031946	BovineHD0700031980
CNV_8977	chr7:106931700-107026678	44	94979	1	Deletion	BovineHD0700031946	BovineHD0700031987
CNV_8988	chr7:106988616-107016860	16	28245	1	Deletion	BovineHD0700031962	BovineHD0700031979
CNV_8989	chr7:106988616-107019510	17	30895	1	Deletion	BovineHD0700031962	BovineHD0700031980
CNV_8999	chr7:106995504-107019510	15	24007	1	Deletion	BovineHD0700031965	BovineHD0700031980
CNV_9008	chr7:107095006-107112158	10	17153	1	Deletion	BovineHD0700032020	BovineHD0700032028
CNV_9066	chr7:108242130-108290613	19	48484	1	Deletion	BovineHD0700032326	BovineHD0700032343
CNV_9090	chr7:108255889-108290613	15	34725	1	Deletion	BovineHD0700032330	BovineHD0700032343
CNV_9098	chr7:108261145-108290613	12	29469	1	Deletion	ARS-BFGL-NGS-62253	BovineHD0700032343
CNV_9100	chr7:108261145-108294986	14	33842	1	Deletion	ARS-BFGL-NGS-62253	ARS-BFGL-NGS-99091
CNV_9104	chr7:108261145-108380129	40	118985	1	Deletion	ARS-BFGL-NGS-62253	BovineHD0700032377
CNV_9115	chr7:108334373-108374995	15	40623	1	Deletion	BovineHD0700032360	BovineHD0700032373
CNV_9129	chr7:108346451-108380129	14	33679	1	Deletion	BovineHD0700032364	BovineHD0700032377
CNV_9146	chr7:108351563-108380129	12	28567	1	Deletion	BovineHD0700034070	BovineHD0700032377
CNV_9184	chr7:109033578-109049579	13	16002	1	Deletion	BovineHD0700032586	BovineHD0700032598
CNV_9196	chr7:109046418-109074445	14	28028	1	Deletion	BovineHD0700032595	BovineHD0700032607
CNV_9200	chr7:109150344-109175840	14	25497	1	Deletion	BovineHD0700032635	BovineHD0700032648
CNV_9205	chr7:109156881-109170255	10	13375	1	Deletion	BovineHD0700032637	BovineHD0700032646
CNV_9207	chr7:109156881-109175840	12	18960	1	Deletion	BovineHD0700032637	BovineHD0700032648
CNV_9210	chr7:109158466-109175840	11	17375	1	Deletion	BovineHD0700032638	BovineHD0700032648
CNV_9215	chr7:109170255-109201348	12	31094	1	Deletion	BovineHD0700032646	BovineHD0700032657
CNV_9240	chr7:110286701-110303883	10	17183	1	Deletion	BovineHD1000024926	BovineHD1000024917
CNV_9241	chr7:110286701-110306791	11	20091	1	Deletion	BovineHD1000024926	BTB-01148543
CNV_9242	chr7:110286701-110308595	12	21895	1	Deletion	BovineHD1000024926	BovineHD1000024916
CNV_9243	chr7:110286701-110310515	13	23815	0	Deletion	BovineHD1000024926	BovineHD1000024915
CNV_9244	chr7:110286701-110318342	14	31642	1	Deletion	BovineHD1000024926	BovineHD1000024914
CNV_9245	chr7:110286701-110327545	16	40845	1	Deletion	BovineHD1000024926	BovineHD1000024911
CNV_9247	chr7:110286701-110332958	18	46258	1	Deletion	BovineHD1000024926	BovineHD1000024909
CNV_9250	chr7:110286701-110360433	23	73733	1	Deletion	BovineHD1000024926	BovineHD1000024903
CNV_9258	chr7:110293886-110308595	10	14710	1	Deletion	BovineHD1000024924	BovineHD1000024916
CNV_9295	chr7:110546805-110573979	10	27175	1	Deletion	BovineHD1000024869	BovineHD1000024861
CNV_9296	chr7:110546805-110577746	11	30942	1	Deletion	BovineHD1000024869	BovineHD1000024860
CNV_9297	chr7:110546805-110580753	12	33949	1	Deletion	BovineHD1000024869	BovineHD1000024859
CNV_9298	chr7:110546805-110597990	16	51186	1	Deletion	BovineHD1000024869	BovineHD1000024855
CNV_9300	chr7:110546805-110663803	26	116999	3	Duplication	BovineHD1000024869	BovineHD1000024839
CNV_9326	chr8:1033350-1067556	16	34207	1	Deletion	BovineHD0800000296	BovineHD0800000312
CNV_9336	chr8:1040224-1064283	11	24060	1	Deletion	BovineHD0800000299	BovineHD0800000310
CNV_9338	chr8:1040224-1067556	13	27333	1	Deletion	BovineHD0800000299	BovineHD0800000312
CNV_9362	chr8:1173209-1197181	11	23973	1	Deletion	BovineHD0800000347	BovineHD0800000358
CNV_9382	chr8:1623434-1647891	12	24458	1	Deletion	BovineHD0800000491	BovineHD0800000502
CNV_9383	chr8:1625247-1647891	10	22645	1	Deletion	BovineHD0800000493	BovineHD0800000502
CNV_9401	chr8:1880548-1903218	12	22671	1	Deletion	ARS-BFGL-NGS-61974	ARS-BFGL-NGS-61390
CNV_9416	chr8:5862799-5910584	17	47786	1	Deletion	BovineHD0800001861	BovineHD0800001878
CNV_9421	chr8:5871135-5907263	13	36129	1	Deletion	BovineHD0800001864	BovineHD0800001877
CNV_9422	chr8:5871135-5910584	14	39450	1	Deletion	BovineHD0800001864	BovineHD0800001878
CNV_9423	chr8:5871135-5918623	15	47489	1	Deletion	BovineHD0800001864	BovineHD0800001880
CNV_9426	chr8:5872367-5907263	12	34897	1	Deletion	BovineHD0800001865	BovineHD0800001877
CNV_9429	chr8:5877867-5907263	10	29397	1	Deletion	BovineHD0800001867	BovineHD0800001877
CNV_9451	chr8:7687904-7726703	12	38800	1	Deletion	BovineHD0800002403	BovineHD0800002413
CNV_9452	chr8:7691097-7726703	11	35607	1	Deletion	BovineHD0800002404	BovineHD0800002413
CNV_9464	chr8:9613188-9636184	15	22997	1	Deletion	BovineHD0800003055	BovineHD0800003068
CNV_9465	chr8:9615304-9636184	14	20881	1	Deletion	BovineHD0800003056	BovineHD0800003068
CNV_9466	chr8:9615304-9643721	18	28418	1	Deletion	BovineHD0800003056	BovineHD0800003072
CNV_9468	chr8:9617843-9636184	12	18342	1	Deletion	BovineHD0800003057	BovineHD0800003068
CNV_9470	chr8:9617843-9643721	16	25879	1	Deletion	BovineHD0800003057	BovineHD0800003072
CNV_9472	chr8:9618832-9636184	11	17353	1	Deletion	BovineHD4100006514	BovineHD0800003068
CNV_9489	chr8:13079867-13119426	15	39560	1	Deletion	ARS-BFGL-NGS-76802	BovineHD0800004164
CNV_9490	chr8:13079867-13122647	16	42781	1	Deletion	ARS-BFGL-NGS-76802	BovineHD0800004165
CNV_9491	chr8:13079867-13125539	17	45673	1	Deletion	ARS-BFGL-NGS-76802	BovineHD0800004166
CNV_9492	chr8:13079867-13131289	19	51423	1	Deletion	ARS-BFGL-NGS-76802	BovineHD0800004167
CNV_9500	chr8:13081372-13122647	14	41276	1	Deletion	BovineHD0800004152	BovineHD0800004165
CNV_9510	chr8:22082272-22115911	12	33640	1	Deletion	BovineHD0800006703	BovineHD0800006714
CNV_9511	chr8:22082272-22120701	13	38430	1	Deletion	BovineHD0800006703	BovineHD0800006715
CNV_9512	chr8:22082272-22132384	14	50113	1	Deletion	BovineHD0800006703	BovineHD0800006717
CNV_9526	chr8:24964450-25005463	16	41014	3	Duplication	BovineHD0800007550	BovineHD0800007564
CNV_9527	chr8:24964450-25006948	17	42499	3	Duplication	BovineHD0800007550	BovineHD0800007565
CNV_9528	chr8:24964450-25008449	18	44000	3	Duplication	BovineHD0800007550	BovineHD0800007566
CNV_9531	chr8:24970491-25008449	15	37959	3	Duplication	BovineHD0800007553	BovineHD0800007566
CNV_9543	chr8:26824854-26889549	27	64696	1	Deletion	BovineHD0800008111	BovineHD0800008135
CNV_9554	chr8:27502152-27515785	11	13634	1	Deletion	BovineHD0800008274	BovineHD0800008283
CNV_9555	chr8:27503164-27515785	10	12622	1	Deletion	BovineHD0800008275	BovineHD0800008283
CNV_9582	chr8:32497616-32842265	79	344650	1	Deletion	BovineHD0800009792	ARS-BFGL-NGS-5314
CNV_9588	chr8:34528550-34568189	11	39640	0	Deletion	BovineHD0800010285	BovineHD0800010295
CNV_9590	chr8:34531958-34568189	10	36232	1	Deletion	BovineHD0800010286	BovineHD0800010295
CNV_9601	chr8:34938360-34976012	12	37653	3	Duplication	BovineHD0800010405	BovineHD0800010416
CNV_9604	chr8:34950717-34980651	10	29935	3	Duplication	BovineHD0800010409	BovineHD0800010418
CNV_9606	chr8:34950717-34988332	12	37616	3	Duplication	BovineHD0800010409	BovineHD0800010420
CNV_9630	chr8:42511970-42551147	18	39178	1	Deletion	BovineHD0800012740	BovineHD0800012757
CNV_9632	chr8:42511970-42556530	21	44561	1	Deletion	BovineHD0800012740	BovineHD0800012759
CNV_9638	chr8:42517950-42551147	16	33198	1	Deletion	BovineHD0800012742	BovineHD0800012757
CNV_9639	chr8:42517950-42553009	17	35060	1	Deletion	BovineHD0800012742	BTB-01246690
CNV_9670	chr8:53371995-53427028	13	55034	3	Duplication	BovineHD0800016136	BovineHD0800016106
CNV_9671	chr8:53371995-53435583	14	63589	3	Duplication	BovineHD0800016136	BovineHD0800016107
CNV_9734	chr8:61212042-61252206	14	40165	3	Duplication	BTB-00104976	BovineHD0800018431
CNV_9736	chr8:61212042-61264237	18	52196	3	Duplication	BTB-00104976	BovineHD0800018435
CNV_9741	chr8:61212042-61372882	43	160841	3	Duplication	BTB-00104976	BovineHD0800018460
CNV_9744	chr8:61212042-61410755	51	198714	3	Duplication	BTB-00104976	BovineHD0800018468
CNV_9746	chr8:61212042-61461786	65	249745	3	Duplication	BTB-00104976	BovineHD0800018481
CNV_9747	chr8:61212042-61464554	66	252513	3	Duplication	BTB-00104976	BovineHD0800033257
CNV_9750	chr8:61217171-61252206	12	35036	3	Duplication	BovineHD0800018420	BovineHD0800018431
CNV_9752	chr8:61217171-61264237	16	47067	3	Duplication	BovineHD0800018420	BovineHD0800018435
CNV_9754	chr8:61217171-61361987	38	144817	3	Duplication	BovineHD0800018420	BovineHD0800018456
CNV_9756	chr8:61217171-61372882	41	155712	3	Duplication	BovineHD0800018420	BovineHD0800018460
CNV_9761	chr8:61217171-61461786	63	244616	3	Duplication	BovineHD0800018420	BovineHD0800018481
CNV_9762	chr8:61217171-61464554	64	247384	3	Duplication	BovineHD0800018420	BovineHD0800033257
CNV_9763	chr8:61217171-61471042	65	253872	3	Duplication	BovineHD0800018420	BovineHD0800018484
CNV_9764	chr8:61217171-61480484	67	263314	3	Duplication	BovineHD0800018420	BovineHD0800018486
CNV_9767	chr8:61220360-61264237	15	43878	3	Duplication	BovineHD0800018421	BovineHD0800018435
CNV_9772	chr8:61220360-61372882	40	152523	3	Duplication	BovineHD0800018421	BovineHD0800018460
CNV_9776	chr8:61220360-61464554	63	244195	3	Duplication	BovineHD0800018421	BovineHD0800033257
CNV_9796	chr8:63819493-63865567	16	46075	1	Deletion	BovineHD0800019254	BovineHD0800019269
CNV_9798	chr8:63826936-63856312	10	29377	1	Deletion	BovineHD0800019257	BovineHD0800019267
CNV_9800	chr8:63826936-63865567	13	38632	1	Deletion	BovineHD0800019257	BovineHD0800019269
CNV_9819	chr8:69230914-69299831	20	68918	3	Duplication	BovineHD0800020982	BovineHD0800021003
CNV_9820	chr8:69230914-69301867	21	70954	3	Duplication	BovineHD0800020982	BovineHD0800021004
CNV_9827	chr8:69246131-69299831	16	53701	3	Duplication	BovineHD0800020986	BovineHD0800021003
CNV_9834	chr8:69248729-69299831	15	51103	3	Duplication	BovineHD0800020987	BovineHD0800021003
CNV_9835	chr8:69248729-69301867	16	53139	3	Duplication	BovineHD0800020987	BovineHD0800021004
CNV_9839	chr8:69248729-69314924	22	66196	3	Duplication	BovineHD0800020987	BovineHD0800021010
CNV_9840	chr8:69248729-69317161	23	68433	3	Duplication	BovineHD0800020987	BovineHD0800021011
CNV_9866	chr8:69746687-69838766	26	92080	3	Duplication	BTB-01605981	BovineHD0800021161
CNV_9867	chr8:69746687-69841392	27	94706	3	Duplication	BTB-01605981	BovineHD0800021162
CNV_9876	chr8:69761244-69820234	17	58991	3	Duplication	BovineHD0800021139	BovineHD0800021155
CNV_9879	chr8:69761244-69834639	22	73396	3	Duplication	BovineHD0800021139	BovineHD0800021160
CNV_9880	chr8:69761244-69838766	23	77523	3	Duplication	BovineHD0800021139	BovineHD0800021161
CNV_9881	chr8:69761244-69841392	24	80149	3	Duplication	BovineHD0800021139	BovineHD0800021162
CNV_9889	chr8:69769452-69841392	21	71941	3	Duplication	BovineHD0800021142	BovineHD0800021162
CNV_9890	chr8:69777702-69820234	13	42533	3	Duplication	BovineHD0800021143	BovineHD0800021155
CNV_9893	chr8:69777702-69834639	18	56938	3	Duplication	BovineHD0800021143	BovineHD0800021160
CNV_9894	chr8:69777702-69838766	19	61065	3	Duplication	BovineHD0800021143	BovineHD0800021161
CNV_9895	chr8:69777702-69841392	20	63691	3	Duplication	BovineHD0800021143	BovineHD0800021162
CNV_9898	chr8:69779629-69820234	12	40606	3	Duplication	BovineHD0800021144	BovineHD0800021155
CNV_9902	chr8:69779629-69838766	18	59138	3	Duplication	BovineHD0800021144	BovineHD0800021161
CNV_9903	chr8:69779629-69841392	19	61764	3	Duplication	BovineHD0800021144	BovineHD0800021162
CNV_9910	chr8:69798564-69834639	14	36076	3	Duplication	BovineHD0800021147	BovineHD0800021160
CNV_9911	chr8:69798564-69838766	15	40203	3	Duplication	BovineHD0800021147	BovineHD0800021161
CNV_9912	chr8:69798564-69841392	16	42829	3	Duplication	BovineHD0800021147	BovineHD0800021162
CNV_9924	chr8:69862528-69890825	11	28298	1	Deletion	BovineHD0800021168	BovineHD0800021178
CNV_9929	chr8:69865061-69890825	10	25765	1	Deletion	BovineHD0800021169	BovineHD0800021178
CNV_9955	chr8:75156122-75202886	14	46765	1	Deletion	BovineHD0800022942	BovineHD0800022955
CNV_9956	chr8:75156122-75214429	17	58308	1	Deletion	BovineHD0800022942	BovineHD0800022958
CNV_9960	chr8:75192579-75214429	10	21851	1	Deletion	BovineHD0800022950	BovineHD0800022958
CNV_9987	chr8:75931055-75967110	12	36056	1	Deletion	BovineHD0800023149	BovineHD0800023162
CNV_9990	chr8:75938748-75967110	11	28363	1	Deletion	BovineHD0800023152	BovineHD0800023162
CNV_9996	chr8:75938748-76033292	31	94545	1	Deletion	BovineHD0800023152	BovineHD0800023183
CNV_10018	chr8:81535260-81581661	18	46402	1	Deletion	BovineHD0800024694	BovineHD0800024712
CNV_10025	chr8:81535260-81646914	41	111655	1	Deletion	BovineHD0800024694	BovineHD0800024735
CNV_10032	chr8:81575912-81646914	25	71003	1	Deletion	BovineHD0800024710	BovineHD0800024735
CNV_10050	chr8:83966725-84075888	23	109164	3	Duplication	BovineHD0800025336	BovineHD0800025359
CNV_10055	chr8:83966725-84093793	31	127069	3	Duplication	BovineHD0800025336	BovineHD0800025366
CNV_10058	chr8:83966725-84119856	41	153132	3	Duplication	BovineHD0800025336	BovineHD0800025376
CNV_10059	chr8:83966725-84137382	49	170658	3	Duplication	BovineHD0800025336	BovineHD0800025384
CNV_10073	chr8:84895222-84908280	10	13059	1	Deletion	BovineHD0800025623	BovineHD0800025632
CNV_10108	chr8:100513174-100527732	10	14559	1	Deletion	BovineHD0800030380	BovineHD0800030388
CNV_10134	chr8:103487143-103545374	15	58232	3	Duplication	BovineHD0800031371	BovineHD0800031354
CNV_10136	chr8:103487143-103563463	19	76321	3	Duplication	BovineHD0800031371	BovineHD0800033928
CNV_10160	chr8:111594140-111663398	38	69259	3	Duplication	BovineHD3300000687	BovineHD3300000652
CNV_10164	chr8:111594140-111708662	64	114523	3	Duplication	BovineHD3300000687	BovineHD3300000624
CNV_10181	chr8:111645685-111687994	26	42310	3	Duplication	BovineHD3300000662	BovineHD3300000636
CNV_10183	chr8:111645685-111708662	38	62978	3	Duplication	BovineHD3300000662	BovineHD3300000624
CNV_10193	chr8:111656288-111708662	31	52375	3	Duplication	BovineHD3300000656	BovineHD3300000624
CNV_10209	chr8:111917537-111941914	15	24378	3	Duplication	BovineHD3300000540	BovineHD3300000525
CNV_10219	chr8:111928847-111987883	34	59037	1	Deletion	BovineHD3300000536	BovineHD3300001123
CNV_10227	chr8:111962603-111987883	13	25281	1	Deletion	BovineHD3300000513	BovineHD3300001123
CNV_10235	chr8:112078204-112102171	12	23968	1	Deletion	BovineHD3300000496	BovineHD3300000486
CNV_10240	chr8:112079212-112102171	11	22960	1	Deletion	BovineHD3300000495	BovineHD3300000486
CNV_10251	chr8:112111420-112137942	14	26523	3	Duplication	BovineHD3300000481	BovineHD3300000467
CNV_10255	chr8:112121589-112145735	15	24147	3	Duplication	BovineHD3300000476	BovineHD3300000461
CNV_10273	chr8:112340149-112345587	13	5439	1	Deletion	BovineHD3300000435	BovineHD3300000421
CNV_10276	chr8:112340149-112356911	17	16763	1	Deletion	BovineHD3300000435	BovineHD3300000418
CNV_10279	chr8:112340149-112463647	60	123499	1	Deletion	BovineHD3300000435	BovineHD3300000371
CNV_10312	chr8:112684624-112735827	23	51204	1	Deletion	BovineHD3300000290	BovineHD3300000268
CNV_10317	chr8:112688908-112735827	20	46920	1	Deletion	BovineHD3300000287	BovineHD3300000268
CNV_10319	chr8:112688908-112751921	25	63014	1	Deletion	BovineHD3300000287	BovineHD3300000263
CNV_10326	chr8:112692311-112751921	24	59611	1	Deletion	BovineHD3300000286	BovineHD3300000263
CNV_10335	chr8:112699921-112751921	20	52001	1	Deletion	BovineHD3300000282	BovineHD3300000263
CNV_10336	chr8:112699921-112754409	22	54489	1	Deletion	BovineHD3300000282	ARS-BFGL-NGS-14914
CNV_10340	chr8:112699921-112769490	28	69570	1	Deletion	BovineHD3300000282	BovineHD3300000255
CNV_10368	chr8:112860820-113036414	61	175595	3	Duplication	BovineHD3300000244	BovineHD2300015182
CNV_10376	chr8:112894675-113036414	50	141740	3	Duplication	BovineHD3300000233	BovineHD2300015182
CNV_10382	chr8:112924752-113036414	40	111663	3	Duplication	BovineHD3300000221	BovineHD2300015182
CNV_10384	chr8:112930712-112955920	12	25209	1	Deletion	BovineHD3300000219	BovineHD3300000207
CNV_10417	chr9:8714710-8753572	13	38863	1	Deletion	BovineHD0900002160	BovineHD0900002171
CNV_10435	chr9:9772884-9823300	13	50417	1	Deletion	BovineHD0900002435	BovineHD0900002448
CNV_10437	chr9:9915513-9977250	19	61738	1	Deletion	BovineHD0900002482	BovineHD0900002502
CNV_10439	chr9:9917970-9977250	18	59281	1	Deletion	BovineHD0900002483	BovineHD0900002502
CNV_10444	chr9:9934414-9977250	14	42837	1	Deletion	BovineHD0900002489	BovineHD0900002502
CNV_10446	chr9:9946465-9977250	10	30786	1	Deletion	BovineHD0900002493	BovineHD0900002502
CNV_10478	chr9:25516901-25572288	14	55388	1	Deletion	BovineHD0900006921	BovineHD0900006934
CNV_10481	chr9:26981022-27009661	11	28640	3	Duplication	BovineHD0900007331	BovineHD0900007338
CNV_10485	chr9:30539303-30569649	13	30347	1	Deletion	BovineHD0900008403	BovineHD0900008416
CNV_10486	chr9:30539303-30573582	15	34280	1	Deletion	BovineHD0900008403	BTB-01444539
CNV_10487	chr9:30539303-30579950	16	40648	1	Deletion	BovineHD0900008403	BovineHD0900008418
CNV_10489	chr9:30540580-30573582	14	33003	1	Deletion	BovineHD0900008404	BTB-01444539
CNV_10490	chr9:30540580-30579950	15	39371	1	Deletion	BovineHD0900008404	BovineHD0900008418
CNV_10503	chr9:31948035-31966293	10	18259	1	Deletion	BovineHD0900008814	BovineHD0900008823
CNV_10504	chr9:31948035-31967581	11	19547	1	Deletion	BovineHD0900008814	BovineHD0900008824
CNV_10505	chr9:31949995-31967581	10	17587	1	Deletion	BovineHD0900008815	BovineHD0900008824
CNV_10525	chr9:36078422-36090301	10	11880	1	Deletion	BovineHD0900010044	BovineHD0900010053
CNV_10539	chr9:39745612-39766938	18	21327	1	Deletion	BovineHD0900011138	BovineHD0900011156
CNV_10543	chr9:40084053-40120052	12	36000	3	Duplication	BovineHD0900011243	BovineHD0900011251
CNV_10551	chr9:40679747-40709583	17	29837	1	Deletion	BovineHD0900011466	BovineHD4100007391
CNV_10557	chr9:41608301-41643077	11	34777	1	Deletion	BovineHD0900011688	BovineHD0900011698
CNV_10558	chr9:41610488-41643077	10	32590	1	Deletion	BovineHD0900011689	BovineHD0900011698
CNV_10559	chr9:41616307-41659327	15	43021	1	Deletion	BovineHD0900011691	BovineHD0900011703
CNV_10568	chr9:42376176-42436514	26	60339	1	Deletion	ARS-BFGL-NGS-103934	BovineHD0900011922
CNV_10569	chr9:42388260-42436514	25	48255	1	Deletion	BovineHD0900011899	BovineHD0900011922
CNV_10575	chr9:42397647-42436514	21	38868	1	Deletion	BovineHD0900011904	BovineHD0900011922
CNV_10581	chr9:42402795-42436514	19	33720	1	Deletion	BovineHD0900011906	BovineHD0900011922
CNV_10584	chr9:42405066-42436514	17	31449	1	Deletion	ARS-BFGL-NGS-119595	BovineHD0900011922
CNV_10585	chr9:42408019-42436514	15	28496	1	Deletion	BovineHD0900011909	BovineHD0900011922
CNV_10586	chr9:42411210-42436514	14	25305	1	Deletion	BovineHD0900011910	BovineHD0900011922
CNV_10588	chr9:42414764-42436514	10	21751	1	Deletion	BovineHD0900011914	BovineHD0900011922
CNV_10590	chr9:42693176-42782869	24	89694	3	Duplication	BovineHD0900011991	BovineHD0900012014
CNV_10600	chr9:42889827-42939712	14	49886	1	Deletion	BovineHD0900012035	BovineHD0900012049
CNV_10623	chr9:44726004-44785829	12	59826	3	Duplication	BovineHD0900012587	BovineHD0900012601
CNV_10624	chr9:44726004-44794304	13	68301	3	Duplication	BovineHD0900012587	BovineHD0900012602
CNV_10625	chr9:44726004-44814169	15	88166	3	Duplication	BovineHD0900012587	BTA-93277-no-rs
CNV_10626	chr9:44726004-44829036	16	103033	3	Duplication	BovineHD0900012587	BovineHD0900012606
CNV_10628	chr9:44726004-44858452	22	132449	3	Duplication	BovineHD0900012587	BovineHD0900012610
CNV_10630	chr9:44726004-44870847	25	144844	3	Duplication	BovineHD0900012587	BovineHD0900012613
CNV_10631	chr9:44726004-44875567	26	149564	3	Duplication	BovineHD0900012587	BovineHD0900012614
CNV_10633	chr9:44734264-44858452	21	124189	3	Duplication	BovineHD0900012588	BovineHD0900012610
CNV_10634	chr9:44734264-44870847	24	136584	3	Duplication	BovineHD0900012588	BovineHD0900012613
CNV_10638	chr9:44744971-44814169	13	69199	3	Duplication	BovineHD0900012589	BTA-93277-no-rs
CNV_10639	chr9:44744971-44829036	14	84066	3	Duplication	BovineHD0900012589	BovineHD0900012606
CNV_10640	chr9:44744971-44858452	20	113482	3	Duplication	BovineHD0900012589	BovineHD0900012610
CNV_10641	chr9:44744971-44870847	23	125877	3	Duplication	BovineHD0900012589	BovineHD0900012613
CNV_10642	chr9:44744971-44875567	24	130597	3	Duplication	BovineHD0900012589	BovineHD0900012614
CNV_10644	chr9:44749461-44858452	19	108992	3	Duplication	BovineHD0900012590	BovineHD0900012610
CNV_10645	chr9:44749461-44870847	22	121387	3	Duplication	BovineHD0900012590	BovineHD0900012613
CNV_10650	chr9:44755844-44870847	21	115004	3	Duplication	BovineHD0900012591	BovineHD0900012613
CNV_10653	chr9:44761778-44858452	17	96675	3	Duplication	BovineHD0900012592	BovineHD0900012610
CNV_10654	chr9:44761778-44870847	20	109070	3	Duplication	BovineHD0900012592	BovineHD0900012613
CNV_10655	chr9:44761778-44875567	21	113790	3	Duplication	BovineHD0900012592	BovineHD0900012614
CNV_10657	chr9:44794304-44870847	13	76544	3	Duplication	BovineHD0900012602	BovineHD0900012613
CNV_10658	chr9:44829036-44870847	10	41812	3	Duplication	BovineHD0900012606	BovineHD0900012613
CNV_10670	chr9:49271986-49366561	29	94576	3	Duplication	BovineHD0900013771	ARS-BFGL-NGS-51043
CNV_10675	chr9:49290031-49366561	23	76531	3	Duplication	BovineHD0900013777	ARS-BFGL-NGS-51043
CNV_10682	chr9:49339416-49366561	12	27146	3	Duplication	BovineHD0900013787	ARS-BFGL-NGS-51043
CNV_10691	chr9:50187051-50226651	13	39601	1	Deletion	BovineHD0900014022	BovineHD0900014032
CNV_10694	chr9:50187051-50246135	17	59085	1	Deletion	BovineHD0900014022	Hapmap44146-BTA-83959
CNV_10718	chr9:57199196-57253244	16	54049	1	Deletion	BovineHD0900015887	BovineHD0900015900
CNV_10774	chr9:78683760-78731539	10	47780	1	Deletion	BovineHD0900022130	BovineHD2600014931
CNV_10776	chr9:78691937-78739372	10	47436	1	Deletion	BovineHD0900022132	BovineHD0900022140
CNV_10785	chr9:80503311-80511749	10	8439	1	Deletion	BTA-115307-no-rs	BovineHD0900022681
CNV_10789	chr9:80964279-81006387	15	42109	1	Deletion	BovineHD0900022819	BovineHD0900022830
CNV_10794	chr9:80976061-81006387	12	30327	1	Deletion	BovineHD0900022821	BovineHD0900022830
CNV_10807	chr9:81567568-81594588	21	27021	1	Deletion	BovineHD0900022990	BovineHD0900023013
CNV_10810	chr9:81569242-81594588	19	25347	1	Deletion	BovineHD0900022992	BovineHD0900023013
CNV_10814	chr9:81570262-81594588	18	24327	1	Deletion	BovineHD0900022993	BovineHD0900023013
CNV_10843	chr9:86680901-86720662	17	39762	1	Deletion	BovineHD0900024672	BovineHD0900024687
CNV_10879	chr9:91858361-91996002	36	137642	1	Deletion	BovineHD0900031152	BovineHD0900026424
CNV_10884	chr9:91861978-91996002	35	134025	1	Deletion	BovineHD0900026384	BovineHD0900026424
CNV_10885	chr9:91867272-91996002	34	128731	1	Deletion	BovineHD0900026385	BovineHD0900026424
CNV_10906	chr9:93851763-93869531	10	17769	1	Deletion	BovineHD0900027004	BovineHD0900027015
CNV_10910	chr9:93851763-93878169	17	26407	1	Deletion	BovineHD0900027004	BovineHD0900027021
CNV_10911	chr9:93851763-93879439	18	27677	1	Deletion	BovineHD0900027004	BovineHD0900027022
CNV_10913	chr9:93851763-93925728	37	73966	1	Deletion	BovineHD0900027004	BovineHD0900027043
CNV_10914	chr9:93851763-93929209	38	77447	1	Deletion	BovineHD0900027004	BovineHD0900027044
CNV_10920	chr9:93855692-93929209	37	73518	1	Deletion	BovineHD0900031157	BovineHD0900027044
CNV_10938	chr9:93881387-93940685	23	59299	1	Deletion	BovineHD0900027023	BovineHD0900027047
CNV_10939	chr9:93881387-93943586	24	62200	1	Deletion	BovineHD0900027023	BovineHD0900027048
CNV_10972	chr9:94950824-95004063	17	53240	1	Deletion	BovineHD0900027411	BovineHD0900027431
CNV_11015	chr9:96201639-96301644	53	100006	1	Deletion	BovineHD0900027912	BovineHD0900027961
CNV_11022	chr9:96220417-96297331	45	76915	1	Deletion	BovineHD0900027917	BovineHD0900027959
CNV_11023	chr9:96220417-96301644	47	81228	1	Deletion	BovineHD0900027917	BovineHD0900027961
CNV_11032	chr9:96246515-96297331	38	50817	1	Deletion	BovineHD0900027924	BovineHD0900027959
CNV_11033	chr9:96246515-96301644	40	55130	1	Deletion	BovineHD0900027924	BovineHD0900027961
CNV_11036	chr9:96254850-96297331	34	42482	1	Deletion	BovineHD0900027927	BovineHD0900027959
CNV_11038	chr9:96254850-96301644	36	46795	1	Deletion	BovineHD0900027927	BovineHD0900027961
CNV_11050	chr9:96278954-96297331	19	18378	1	Deletion	BovineHD4100007707	BovineHD0900027959
CNV_11051	chr9:96278954-96301644	21	22691	1	Deletion	BovineHD4100007707	BovineHD0900027961
CNV_11057	chr9:96288823-96301644	12	12822	1	Deletion	BovineHD0900027951	BovineHD0900027961
CNV_11065	chr9:96668519-96682058	10	13540	1	Deletion	BovineHD0900028109	BovineHD0900028116
CNV_11126	chr9:100699166-100741967	11	42802	1	Deletion	BovineHD0900029845	BovineHD0900029852
CNV_11148	chr9:101287797-101319530	11	31734	1	Deletion	BovineHD0900030059	BovineHD0900030077
CNV_11150	chr9:101287797-101327343	16	39547	1	Deletion	BovineHD0900030059	BovineHD0900030082
CNV_11198	chr9:102192589-102217725	13	25137	1	Deletion	Hapmap33058-BTA-158159	BovineHD0900030433
CNV_11211	chr9:102279672-102307648	10	27977	1	Deletion	BovineHD0900030457	BovineHD0900030465
CNV_11213	chr9:102279672-102320297	21	40626	1	Deletion	BovineHD0900030457	BovineHD0900030475
CNV_11242	chr9:102357301-102398966	17	41666	1	Deletion	BovineHD0900030490	BovineHD0900030506
CNV_11244	chr9:102357301-102481747	40	124447	1	Deletion	BovineHD0900030490	BovineHD0900030538
CNV_11249	chr9:102366871-102393990	12	27120	1	Deletion	BovineHD0900030493	BovineHD0900030505
CNV_11253	chr9:102367770-102393990	11	26221	1	Deletion	BovineHD0900030494	BovineHD0900030505
CNV_11254	chr9:102367770-102398966	12	31197	1	Deletion	BovineHD0900030494	BovineHD0900030506
CNV_11258	chr9:102370144-102393990	10	23847	1	Deletion	BovineHD0900030495	BovineHD0900030505
CNV_11264	chr9:102433671-102460210	10	26540	1	Deletion	BovineHD0900030517	BovineHD0900030526
CNV_11265	chr9:102433671-102464596	11	30926	1	Deletion	BovineHD0900030517	BovineHD0900030527
CNV_11266	chr9:102433671-102474662	12	40992	1	Deletion	BovineHD0900030517	BTA-117687-no-rs
CNV_11267	chr9:102433671-102481747	14	48077	1	Deletion	BovineHD0900030517	BovineHD0900030538
CNV_11299	chr9:102597803-102637600	12	39798	1	Deletion	BovineHD0900030575	BovineHD0900030585
CNV_11323	chr9:103158987-103203306	10	44320	1	Deletion	BovineHD0900030745	BovineHD0900030753
CNV_11325	chr9:103158987-103218934	13	59948	1	Deletion	BovineHD0900030745	BovineHD0900030756
CNV_11328	chr9:103158987-103229453	16	70467	1	Deletion	BovineHD0900030745	BovineHD0900030760
CNV_11386	chr9:103818552-103971378	34	152827	1	Deletion	BovineHD0900030929	BovineHD0900030965
CNV_11398	chr9:103867261-103944295	19	77035	1	Deletion	BovineHD0900030939	BovineHD0900030958
CNV_11404	chr9:103874121-103944295	18	70175	1	Deletion	BovineHD0900030940	BovineHD0900030958
CNV_11406	chr9:103874121-103971378	26	97258	1	Deletion	BovineHD0900030940	BovineHD0900030965
CNV_11416	chr9:103895484-103944295	13	48812	1	Deletion	BovineHD0900030944	BovineHD0900030958
CNV_11417	chr9:103895484-103946923	14	51440	1	Deletion	BovineHD0900030944	BovineHD0900030959
CNV_11420	chr9:103895484-103971378	21	75895	1	Deletion	BovineHD0900030944	BovineHD0900030965
CNV_11437	chr9:103976150-104110205	32	134056	3	Duplication	BovineHD0900030966	BovineHD0900031179
CNV_11439	chr9:104012762-104110205	22	97444	1	Deletion	BovineHD0900030975	BovineHD0900031179
CNV_11450	chr9:104218103-104284712	13	66610	3	Duplication	BovineHD1500002873	BovineHD1500002885
CNV_11464	chr9:104333296-104379663	13	46368	3	Duplication	BTB-01896192	BovineHD2900015420
CNV_11473	chr9:104377450-104427190	13	49741	0	Deletion	BovineHD2900007977	BovineHD2900008057
CNV_11478	chr9:104398680-104427190	10	28511	1	Deletion	BovineHD2900008054	BovineHD2900008057
CNV_11502	chr10:960356-1010319	17	49964	1	Deletion	BovineHD1000000266	BovineHD1000000283
CNV_11504	chr10:1564622-1621006	13	56385	1	Deletion	BovineHD1000000438	BovineHD1000000450
CNV_11505	chr10:1564622-1627089	14	62468	1	Deletion	BovineHD1000000438	BovineHD1000000451
CNV_11506	chr10:1564622-1632002	15	67381	1	Deletion	BovineHD1000000438	BovineHD1000000452
CNV_11508	chr10:1564622-1644728	18	80107	1	Deletion	BovineHD1000000438	BovineHD1000030496
CNV_11509	chr10:1577391-1621006	12	43616	1	Deletion	BovineHD1000000439	BovineHD1000000450
CNV_11511	chr10:1577391-1632002	14	54612	1	Deletion	BovineHD1000000439	BovineHD1000000452
CNV_11512	chr10:1577391-1644728	17	67338	1	Deletion	BovineHD1000000439	BovineHD1000030496
CNV_11538	chr10:6340574-6359839	14	19266	1	Deletion	BovineHD1000001935	BovineHD1000001949
CNV_11539	chr10:6340574-6362164	15	21591	1	Deletion	BovineHD1000001935	BovineHD1000001950
CNV_11541	chr10:6342565-6362164	14	19600	1	Deletion	BovineHD1000001936	BovineHD1000001950
CNV_11546	chr10:6649880-6679157	11	29278	1	Deletion	BovineHD1000030506	BovineHD1000002083
CNV_11557	chr10:7085592-7105788	17	20197	1	Deletion	BovineHD1000002196	BovineHD1000002212
CNV_11559	chr10:7087633-7096453	11	8821	1	Deletion	BovineHD1000002198	ARS-BFGL-NGS-34208
CNV_11562	chr10:7087633-7105788	15	18156	1	Deletion	BovineHD1000002198	BovineHD1000002212
CNV_11564	chr10:7089143-7105788	13	16646	1	Deletion	BovineHD1000002200	BovineHD1000002212
CNV_11565	chr10:7089736-7102570	10	12835	1	Deletion	BovineHD1000002201	BovineHD1000002210
CNV_11580	chr10:8367676-8392749	13	25074	1	Deletion	BovineHD1000002722	BovineHD1000002736
CNV_11585	chr10:9042523-9083987	10	41465	1	Deletion	BovineHD1000002953	BovineHD1000002962
CNV_11620	chr10:9555156-9608295	24	53140	1	Deletion	BovineHD1000003147	BovineHD1000003169
CNV_11625	chr10:9573541-9608295	14	34755	1	Deletion	BovineHD1000003157	BovineHD1000003169
CNV_11633	chr10:9694223-9713402	16	19180	1	Deletion	BovineHD1000003196	BovineHD4100007842
CNV_11636	chr10:9695779-9713402	15	17624	1	Deletion	BovineHD1000003197	BovineHD4100007842
CNV_11640	chr10:9696957-9713402	14	16446	1	Deletion	BovineHD4100007840	BovineHD4100007842
CNV_11678	chr10:11999632-12020938	10	21307	1	Deletion	BovineHD1000004042	BovineHD1000004050
CNV_11685	chr10:11999632-12058675	26	59044	1	Deletion	BovineHD1000004042	BovineHD1000004065
CNV_11690	chr10:12004606-12035279	11	30674	1	Deletion	BovineHD1000004044	BovineHD1000004052
CNV_11693	chr10:12004606-12044913	15	40308	1	Deletion	BovineHD1000004044	BovineHD1000004057
CNV_11697	chr10:12004606-12052243	21	47638	1	Deletion	BovineHD1000004044	BovineHD1000004062
CNV_11699	chr10:12004606-12058675	24	54070	1	Deletion	BovineHD1000004044	BovineHD1000004065
CNV_11700	chr10:12008924-12035279	10	26356	1	Deletion	BovineHD1000004045	BovineHD1000004052
CNV_11702	chr10:12008924-12039457	12	30534	1	Deletion	BovineHD1000004045	BovineHD1000004054
CNV_11705	chr10:12008924-12049562	18	40639	1	Deletion	BovineHD1000004045	ARS-BFGL-NGS-28939
CNV_11707	chr10:12008924-12052243	20	43320	1	Deletion	BovineHD1000004045	BovineHD1000004062
CNV_11709	chr10:12008924-12056720	22	47797	1	Deletion	BovineHD1000004045	BovineHD1000004064
CNV_11710	chr10:12008924-12058675	23	49752	1	Deletion	BovineHD1000004045	BovineHD1000004065
CNV_11713	chr10:12015900-12044913	11	29014	1	Deletion	BovineHD1000004048	BovineHD1000004057
CNV_11715	chr10:12015900-12046851	13	30952	1	Deletion	BovineHD1000004048	BovineHD1000004059
CNV_11716	chr10:12015900-12049562	15	33663	1	Deletion	BovineHD1000004048	ARS-BFGL-NGS-28939
CNV_11717	chr10:12015900-12050638	16	34739	1	Deletion	BovineHD1000004048	BovineHD1000004061
CNV_11718	chr10:12015900-12052243	17	36344	1	Deletion	BovineHD1000004048	BovineHD1000004062
CNV_11719	chr10:12015900-12056720	19	40821	1	Deletion	BovineHD1000004048	BovineHD1000004064
CNV_11720	chr10:12015900-12058675	20	42776	1	Deletion	BovineHD1000004048	BovineHD1000004065
CNV_11723	chr10:12017119-12049562	14	32444	1	Deletion	BovineHD1000004049	ARS-BFGL-NGS-28939
CNV_11733	chr10:12268597-12323157	15	54561	1	Deletion	BovineHD1000004116	BovineHD1000004128
CNV_11735	chr10:12268597-12330324	17	61728	1	Deletion	BovineHD1000004116	BovineHD1000004129
CNV_11737	chr10:12268597-12355114	25	86518	1	Deletion	BovineHD1000004116	BovineHD1000004137
CNV_11739	chr10:12271609-12323157	14	51549	1	Deletion	BovineHD1000004117	BovineHD1000004128
CNV_11740	chr10:12271609-12330324	16	58716	1	Deletion	BovineHD1000004117	BovineHD1000004129
CNV_11743	chr10:12275234-12323157	13	47924	1	Deletion	BovineHD1000004118	BovineHD1000004128
CNV_11744	chr10:12275234-12330324	15	55091	1	Deletion	BovineHD1000004118	BovineHD1000004129
CNV_11755	chr10:12290612-12330324	11	39713	1	Deletion	BovineHD1000004121	BovineHD1000004129
CNV_11758	chr10:12296403-12330324	10	33922	1	Deletion	BovineHD1000004122	BovineHD1000004129
CNV_11816	chr10:21198519-21256891	23	58373	3	Duplication	BovineHD1000006843	BovineHD1000006865
CNV_11817	chr10:21201994-21250272	20	48279	3	Duplication	BovineHD1000006845	BovineHD1000006864
CNV_11866	chr10:22777215-22937194	12	159980	1	Deletion	BovineHD1000008006	BovineHD1000007720
CNV_11875	chr10:23223369-23455830	26	232462	3	Duplication	BovineHD1000007439	BovineHD1000007528
CNV_11887	chr10:24787530-24822389	10	34860	1	Deletion	BovineHD2100009561	BovineHD2100009554
CNV_11888	chr10:24787530-24935093	12	147564	1	Deletion	BovineHD2100009561	BovineHD1000008196
CNV_11891	chr10:24904079-25242762	13	338684	1	Deletion	BovineHD1000031261	BovineHD1000008270
CNV_11894	chr10:25046745-25242762	11	196018	1	Deletion	BovineHD1000008177	BovineHD1000008270
CNV_11898	chr10:25982551-26028650	17	46100	1	Deletion	BovineHD1000008463	BovineHD1000008479
CNV_11902	chr10:25986998-26026844	15	39847	1	Deletion	BovineHD1000008464	BovineHD1000008478
CNV_11903	chr10:25986998-26028650	16	41653	1	Deletion	BovineHD1000008464	BovineHD1000008479
CNV_11905	chr10:25990656-26026844	14	36189	1	Deletion	BovineHD1000008465	BovineHD1000008478
CNV_11906	chr10:25990656-26028650	15	37995	1	Deletion	BovineHD1000008465	BovineHD1000008479
CNV_11916	chr10:26699741-26733405	22	33665	1	Deletion	BovineHD1000008711	BovineHD1000008729
CNV_11927	chr10:27017070-27048799	20	31730	1	Deletion	BovineHD1000008857	BovineHD1000008876
CNV_11928	chr10:27017070-27054656	21	37587	1	Deletion	BovineHD1000008857	BovineHD1000008877
CNV_11933	chr10:27020800-27048799	19	28000	1	Deletion	BovineHD1000008858	BovineHD1000008876
CNV_11934	chr10:27020800-27054656	20	33857	1	Deletion	BovineHD1000008858	BovineHD1000008877
CNV_11936	chr10:27021982-27048799	18	26818	1	Deletion	BovineHD1000008859	BovineHD1000008876
CNV_11937	chr10:27021982-27054656	19	32675	1	Deletion	BovineHD1000008859	BovineHD1000008877
CNV_11940	chr10:27022665-27048799	17	26135	1	Deletion	BovineHD1000008860	BovineHD1000008876
CNV_11941	chr10:27022665-27054656	18	31992	1	Deletion	BovineHD1000008860	BovineHD1000008877
CNV_11956	chr10:35865699-35903839	10	38141	1	Deletion	BovineHD1000011283	BovineHD1000011292
CNV_11959	chr10:35865699-35987148	30	121450	1	Deletion	BovineHD1000011283	BovineHD1000011315
CNV_11970	chr10:35952484-35987148	10	34665	1	Deletion	BovineHD1000011303	BovineHD1000011315
CNV_11971	chr10:35952484-35989426	12	36943	1	Deletion	BovineHD1000011303	BTA-120807-no-rs
CNV_11977	chr10:36185548-36244657	10	59110	4	Duplication	BovineHD1000011355	BovineHD1000011362
CNV_11995	chr10:37202294-37295879	22	93586	1	Deletion	BovineHD1000011551	BovineHD1000011574
CNV_11998	chr10:37216945-37295879	19	78935	1	Deletion	BovineHD1000011555	BovineHD1000011574
CNV_12002	chr10:37220796-37295879	18	75084	1	Deletion	BovineHD1000011556	BovineHD1000011574
CNV_12011	chr10:37975134-38034010	39	58877	1	Deletion	BovineHD1000011784	BovineHD1000011824
CNV_12013	chr10:37979338-37997882	20	18545	1	Deletion	BovineHD1000011787	BovineHD1000011810
CNV_12066	chr10:45318662-45337708	13	19047	1	Deletion	BovineHD4100008094	BovineHD1000013629
CNV_12073	chr10:45942356-45960471	13	18116	1	Deletion	BovineHD1000013791	BovineHD1000013803
CNV_12075	chr10:45942356-45968518	19	26163	1	Deletion	BovineHD1000013791	BovineHD1000013810
CNV_12081	chr10:48015344-48035761	11	20418	1	Deletion	BovineHD1000014444	BovineHD1000014454
CNV_12083	chr10:48015344-48044007	14	28664	1	Deletion	BovineHD1000014444	BovineHD1000014459
CNV_12126	chr10:57760182-57791062	11	30881	3	Duplication	BTA-89332-no-rs	BovineHD1000017122
CNV_12128	chr10:57768450-57791062	10	22613	3	Duplication	BovineHD1000017115	BovineHD1000017122
CNV_12147	chr10:65214670-65269128	14	54459	1	Deletion	BovineHD1000018873	BovineHD1000018886
CNV_12152	chr10:65214670-65324995	26	110326	1	Deletion	BovineHD1000018873	BovineHD1000018898
CNV_12162	chr10:65234488-65269128	10	34641	1	Deletion	BovineHD1000018877	BovineHD1000018886
CNV_12170	chr10:65241759-65324995	21	83237	1	Deletion	BovineHD1000018878	BovineHD1000018898
CNV_12176	chr10:65690588-65723619	17	33032	3	Duplication	BovineHD1000018998	BovineHD1000019015
CNV_12188	chr10:70555265-70632140	16	76876	1	Deletion	BovineHD1000020304	BovineHD1000020317
CNV_12199	chr10:71734602-71761533	14	26932	1	Deletion	BovineHD1000020592	BovineHD1000020605
CNV_12202	chr10:71739567-71761533	12	21967	1	Deletion	Hapmap51558-BTA-117380	BovineHD1000020605
CNV_12227	chr10:76837461-76894527	18	57067	1	Deletion	BovineHD1000022009	ARS-BFGL-NGS-36898
CNV_12234	chr10:76855962-76894527	13	38566	1	Deletion	BovineHD1000022013	ARS-BFGL-NGS-36898
CNV_12235	chr10:76869225-76891197	11	21973	1	Deletion	BovineHD1000022014	BovineHD1000022023
CNV_12236	chr10:76869225-76894527	12	25303	1	Deletion	BovineHD1000022014	ARS-BFGL-NGS-36898
CNV_12241	chr10:76872380-76910113	13	37734	1	Deletion	BovineHD1000022015	BovineHD1000022028
CNV_12242	chr10:76875296-76894527	10	19232	1	Deletion	BovineHD1000022016	ARS-BFGL-NGS-36898
CNV_12245	chr10:77294140-77308252	10	14113	1	Deletion	BovineHD1000022169	BovineHD1000022178
CNV_12246	chr10:77294140-77310958	11	16819	1	Deletion	BovineHD1000022169	ARS-BFGL-NGS-12172
CNV_12262	chr10:78537516-78568715	10	31200	3	Duplication	BovineHD1000022581	BovineHD1000022589
CNV_12293	chr10:82278303-82291253	10	12951	1	Deletion	BovineHD1000023537	BovineHD1000023546
CNV_12294	chr10:82278303-82292429	11	14127	1	Deletion	BovineHD1000023537	BovineHD1000023547
CNV_12306	chr10:84972916-85072909	24	99994	1	Deletion	BTA-79291-no-rs	BovineHD1000024377
CNV_12310	chr10:84984987-85053048	19	68062	1	Deletion	BovineHD1000024353	BovineHD1000024373
CNV_12311	chr10:84984987-85061586	20	76600	1	Deletion	BovineHD1000024353	BovineHD1000024375
CNV_12316	chr10:85018022-85061586	10	43565	1	Deletion	BTB-02091381	BovineHD1000024375
CNV_12317	chr10:85018022-85072909	12	54888	1	Deletion	BTB-02091381	BovineHD1000024377
CNV_12327	chr10:85122238-85174423	20	52186	1	Deletion	BovineHD4100008302	BovineHD1000024410
CNV_12343	chr10:85787290-85881002	28	93713	1	Deletion	BovineHD1000024570	ARS-BFGL-NGS-42230
CNV_12344	chr10:85787290-85884605	29	97316	1	Deletion	BovineHD1000024570	BovineHD1000024596
CNV_12366	chr10:88985202-89002603	12	17402	1	Deletion	BovineHD1000025695	BovineHD1000025705
CNV_12369	chr10:91395870-91418449	13	22580	3	Duplication	BovineHD1000026728	BovineHD1000026740
CNV_12396	chr10:96278711-96291618	10	12908	3	Duplication	BovineHD4100008385	BovineHD1000028152
CNV_12417	chr10:100069338-100093107	10	23770	1	Deletion	BovineHD1000029319	BovineHD1000029328
CNV_12429	chr10:100156088-100188928	14	32841	1	Deletion	BovineHD1000029346	BovineHD1000029359
CNV_12431	chr10:100156088-100191953	17	35866	1	Deletion	BovineHD1000029346	BovineHD1000029362
CNV_12433	chr10:100156088-100198952	22	42865	1	Deletion	BovineHD1000029346	BovineHD1000029367
CNV_12435	chr10:100156088-100202222	25	46135	1	Deletion	BovineHD1000029346	BovineHD1000029370
CNV_12451	chr10:100162228-100191953	13	29726	1	Deletion	BovineHD1000029350	BovineHD1000029362
CNV_12456	chr10:100165319-100198952	17	33634	0	Deletion	BovineHD1000029351	BovineHD1000029367
CNV_12461	chr10:100169399-100191953	11	22555	1	Deletion	BovineHD1000029352	BovineHD1000029362
CNV_12463	chr10:100169399-100198033	15	28635	1	Deletion	BovineHD1000029352	BovineHD1000029366
CNV_12464	chr10:100169399-100198952	16	29554	1	Deletion	BovineHD1000029352	BovineHD1000029367
CNV_12471	chr10:100169399-100257700	30	88302	1	Deletion	BovineHD1000029352	BovineHD1000029392
CNV_12473	chr10:100173490-100191953	10	18464	1	Deletion	BovineHD1000029353	BovineHD1000029362
CNV_12476	chr10:100173490-100198033	14	24544	1	Deletion	BovineHD1000029353	BovineHD1000029366
CNV_12477	chr10:100173490-100198952	15	25463	1	Deletion	BovineHD1000029353	BovineHD1000029367
CNV_12482	chr10:100180246-100198033	12	17788	1	Deletion	BovineHD1000029355	BovineHD1000029366
CNV_12516	chr10:101854341-101879702	12	25362	1	Deletion	BovineHD1000030053	BovineHD1000030063
CNV_12517	chr10:101854341-101882784	13	28444	1	Deletion	BovineHD1000030053	BovineHD1000030064
CNV_12519	chr10:101854341-101888852	17	34512	1	Deletion	BovineHD1000030053	BovineHD1000030068
CNV_12521	chr10:101854341-101896434	20	42094	1	Deletion	BovineHD1000030053	BovineHD1000030071
CNV_12531	chr10:101993062-102028632	10	35571	1	Deletion	BovineHD1000030109	BovineHD1000030116
CNV_12552	chr10:102093985-102220903	45	126919	1	Deletion	BovineHD1000030134	BovineHD1000030175
CNV_12558	chr10:102095446-102148684	23	53239	1	Deletion	BTA-83473-no-rs	BovineHD1000030155
CNV_12569	chr10:102103175-102148684	22	45510	1	Deletion	BovineHD1000030136	BovineHD1000030155
CNV_12574	chr10:102103175-102202675	38	99501	1	Deletion	BovineHD1000030136	BovineHD1000030170
CNV_12576	chr10:102103175-102220903	43	117729	1	Deletion	BovineHD1000030136	BovineHD1000030175
CNV_12579	chr10:102104712-102141265	18	36554	0	Deletion	BovineHD1000030137	BovineHD4100008442
CNV_12581	chr10:102104712-102148684	21	43973	1	Deletion	BovineHD1000030137	BovineHD1000030155
CNV_12590	chr10:102122315-102148684	12	26370	1	Deletion	BovineHD1000030147	BovineHD1000030155
CNV_12594	chr10:102124343-102148684	10	24342	1	Deletion	ARS-BFGL-NGS-116631	BovineHD1000030155
CNV_12596	chr10:102130124-102157081	13	26958	1	Deletion	BovineHD1000030149	ARS-BFGL-NGS-30527
CNV_12600	chr10:102130124-102202675	25	72552	1	Deletion	BovineHD1000030149	BovineHD1000030170
CNV_12603	chr10:102130124-102220903	30	90780	1	Deletion	BovineHD1000030149	BovineHD1000030175
CNV_12635	chr10:102383061-102433162	16	50102	1	Deletion	BovineHD1000030246	BovineHD1000030241
CNV_12637	chr10:102383061-102440932	19	57872	1	Deletion	BovineHD1000030246	BovineHD1000030255
CNV_12642	chr10:102390577-102427694	12	37118	1	Deletion	BovineHD1000030249	BovineHD1000030239
CNV_12643	chr10:102390577-102433162	14	42586	1	Deletion	BovineHD1000030249	BovineHD1000030241
CNV_12645	chr10:102390577-102440932	17	50356	1	Deletion	BovineHD1000030249	BovineHD1000030255
CNV_12651	chr10:102643705-102671465	15	27761	1	Deletion	BovineHD1000030309	BovineHD1000030323
CNV_12687	chr11:2044237-2068740	14	24504	1	Deletion	BovineHD1100000701	BovineHD1100000714
CNV_12694	chr11:2794680-2824690	13	30011	1	Deletion	BovineHD1100000979	BovineHD1100000987
CNV_12745	chr11:4530290-4545187	12	14898	1	Deletion	BovineHD1100001609	BovineHD1100001620
CNV_12746	chr11:4530290-4558896	16	28607	1	Deletion	BovineHD1100001609	BovineHD1100001622
CNV_12755	chr11:4530290-4618466	31	88177	1	Deletion	BovineHD1100001609	BovineHD1100001629
CNV_12760	chr11:4531428-4558896	15	27469	1	Deletion	BovineHD1100001610	BovineHD1100001622
CNV_12762	chr11:4531428-4618466	30	87039	1	Deletion	BovineHD1100001610	BovineHD1100001629
CNV_12768	chr11:4536372-4558896	12	22525	1	Deletion	BovineHD1100001612	BovineHD1100001622
CNV_12779	chr11:4702074-4718038	13	15965	1	Deletion	BovineHD1100001663	BovineHD1100001678
CNV_12780	chr11:4702074-4720449	14	18376	1	Deletion	BovineHD1100001663	BovineHD1100001679
CNV_12781	chr11:4702074-4723768	15	21695	1	Deletion	BovineHD1100001663	BovineHD4100008504
CNV_12782	chr11:4702074-4725573	16	23500	1	Deletion	BovineHD1100001663	BovineHD1100001680
CNV_12812	chr11:7425529-7447480	11	21952	1	Deletion	BovineHD1100002744	BovineHD1100002753
CNV_12816	chr11:7427676-7449660	12	21985	1	Deletion	BovineHD1100002745	BovineHD1100002755
CNV_12818	chr11:7428785-7449660	11	20876	1	Deletion	BovineHD4100008524	BovineHD1100002755
CNV_12864	chr11:10123287-10218640	20	95354	1	Deletion	BovineHD1100003498	BovineHD1100003514
CNV_12877	chr11:10617575-10682721	19	65147	1	Deletion	BovineHD1100003639	BovineHD1100003642
CNV_12880	chr11:10647533-10682721	14	35189	1	Deletion	Hapmap40688-BTA-21593	BovineHD1100003642
CNV_12889	chr11:11158250-11274816	36	116567	1	Deletion	BovineHD1100003765	BovineHD1100003801
CNV_12897	chr11:11217331-11266487	19	49157	1	Deletion	BovineHD1100003777	BovineHD1100003796
CNV_12898	chr11:11217331-11274816	24	57486	1	Deletion	BovineHD1100003777	BovineHD1100003801
CNV_12904	chr11:11230774-11274816	22	44043	1	Deletion	BovineHD1100003778	BovineHD1100003801
CNV_12913	chr11:11261040-11274816	11	13777	1	Deletion	BovineHD1100003791	BovineHD1100003801
CNV_12945	chr11:11489814-11518585	10	28772	1	Deletion	BovineHD1100003908	BovineHD1100003916
CNV_12949	chr11:12375160-12419796	12	44637	1	Deletion	BovineHD1100031524	BovineHD1100004091
CNV_12952	chr11:12381868-12419796	11	37929	1	Deletion	BovineHD1100004081	BovineHD1100004091
CNV_12961	chr11:12989684-13029967	15	40284	1	Deletion	BovineHD1100004220	BovineHD1100004235
CNV_12969	chr11:12993799-13064706	22	70908	1	Deletion	BovineHD1100004221	BovineHD1100004245
CNV_12981	chr11:13140797-13236152	56	95356	3	Duplication	BovineHD1100004272	BovineHD1100004326
CNV_12986	chr11:13146741-13232883	52	86143	3	Duplication	BovineHD1100004273	BovineHD1100004323
CNV_12988	chr11:13146741-13235509	54	88769	3	Duplication	BovineHD1100004273	BovineHD1100004325
CNV_12989	chr11:13146741-13236152	55	89412	3	Duplication	BovineHD1100004273	BovineHD1100004326
CNV_12998	chr11:13150712-13235509	50	84798	3	Duplication	BovineHD1100004277	BovineHD1100004325
CNV_12999	chr11:13150712-13236152	51	85441	3	Duplication	BovineHD1100004277	BovineHD1100004326
CNV_13004	chr11:13154103-13232883	47	78781	3	Duplication	BovineHD4100008559	BovineHD1100004323
CNV_13007	chr11:13154103-13236152	50	82050	3	Duplication	BovineHD4100008559	BovineHD1100004326
CNV_13013	chr11:13160658-13232883	44	72226	3	Duplication	BovineHD1100004280	BovineHD1100004323
CNV_13015	chr11:13160658-13235509	46	74852	3	Duplication	BovineHD1100004280	BovineHD1100004325
CNV_13016	chr11:13160658-13236152	47	75495	3	Duplication	BovineHD1100004280	BovineHD1100004326
CNV_13019	chr11:13160658-13244632	53	83975	3	Duplication	BovineHD1100004280	BovineHD1100004333
CNV_13026	chr11:13174635-13232883	38	58249	3	Duplication	ARS-BFGL-NGS-28395	BovineHD1100004323
CNV_13028	chr11:13174635-13235509	40	60875	3	Duplication	ARS-BFGL-NGS-28395	BovineHD1100004325
CNV_13029	chr11:13174635-13236152	41	61518	3	Duplication	ARS-BFGL-NGS-28395	BovineHD1100004326
CNV_13037	chr11:13217761-13232883	14	15123	3	Duplication	BovineHD1100004310	BovineHD1100004323
CNV_13039	chr11:13217761-13235509	16	17749	3	Duplication	BovineHD1100004310	BovineHD1100004325
CNV_13040	chr11:13217761-13236152	17	18392	3	Duplication	BovineHD1100004310	BovineHD1100004326
CNV_13042	chr11:13217761-13244632	23	26872	3	Duplication	BovineHD1100004310	BovineHD1100004333
CNV_13058	chr11:14657547-14721298	10	63752	1	Deletion	BovineHD1100004740	BovineHD1100004751
CNV_13082	chr11:21730189-21743801	11	13613	1	Deletion	BovineHD1100006547	BovineHD4100008614
CNV_13134	chr11:27351355-27391725	14	40371	1	Deletion	BovineHD1100008097	BovineHD1100008108
CNV_13136	chr11:27355676-27391725	13	36050	1	Deletion	BovineHD1100008098	BovineHD1100008108
CNV_13200	chr11:44494762-44553046	14	58285	1	Deletion	BovineHD1100012906	BovineHD1100012919
CNV_13212	chr11:45991914-46034948	22	43035	1	Deletion	BovineHD1100013305	BovineHD1100013323
CNV_13219	chr11:46785629-46807625	14	21997	3	Duplication	BovineHD1100013611	BovineHD1100013626
CNV_13228	chr11:47229265-47330189	46	100925	1	Deletion	BovineHD1100013769	BovineHD1100013813
CNV_13241	chr11:47242557-47330189	44	87633	1	Deletion	BovineHD1100013775	BovineHD1100013813
CNV_13243	chr11:47243645-47330189	43	86545	1	Deletion	BovineHD1100013776	BovineHD1100013813
CNV_13245	chr11:47249747-47268906	17	19160	0	Deletion	BovineHD1100013779	BovineHD1100013794
CNV_13251	chr11:47249747-47326731	37	76985	1	Deletion	BovineHD1100013779	BovineHD1100013811
CNV_13252	chr11:47249747-47330189	39	80443	1	Deletion	BovineHD1100013779	BovineHD1100013813
CNV_13255	chr11:47250990-47330189	38	79200	1	Deletion	BovineHD1100013780	BovineHD1100013813
CNV_13257	chr11:47252580-47330189	37	77610	1	Deletion	BovineHD1100013781	BovineHD1100013813
CNV_13260	chr11:47253459-47330189	36	76731	1	Deletion	BovineHD1100013782	BovineHD1100013813
CNV_13266	chr11:47267447-47330189	26	62743	1	Deletion	BovineHD1100013791	BovineHD1100013813
CNV_13267	chr11:47268437-47330189	24	61753	1	Deletion	BovineHD1100013793	BovineHD1100013813
CNV_13274	chr11:47276974-47326731	18	49758	1	Deletion	BTA-100635-no-rs	BovineHD1100013811
CNV_13275	chr11:47276974-47330189	20	53216	1	Deletion	BTA-100635-no-rs	BovineHD1100013813
CNV_13277	chr11:47281913-47326731	17	44819	1	Deletion	BovineHD1100013797	BovineHD1100013811
CNV_13278	chr11:47281913-47330189	19	48277	1	Deletion	BovineHD1100013797	BovineHD1100013813
CNV_13282	chr11:47289524-47326731	14	37208	1	Deletion	BovineHD1100013798	BovineHD1100013811
CNV_13283	chr11:47289524-47330189	16	40666	1	Deletion	BovineHD1100013798	BovineHD1100013813
CNV_13288	chr11:47298922-47326731	11	27810	1	Deletion	BovineHD1100013801	BovineHD1100013811
CNV_13289	chr11:47298922-47330189	13	31268	1	Deletion	BovineHD1100013801	BovineHD1100013813
CNV_13290	chr11:47304549-47326731	10	22183	1	Deletion	BovineHD1100013802	BovineHD1100013811
CNV_13291	chr11:47304549-47330189	12	25641	1	Deletion	BovineHD1100013802	BovineHD1100013813
CNV_13329	chr11:58410877-58487002	11	76126	1	Deletion	BovineHD1100016789	BovineHD1100016797
CNV_13352	chr11:63010178-63059883	11	49706	1	Deletion	BovineHD1100017861	BovineHD1100017871
CNV_13353	chr11:63018255-63059883	10	41629	1	Deletion	BovineHD1100017862	BovineHD1100017871
CNV_13375	chr11:70655625-70666886	12	11262	1	Deletion	BovineHD1100020246	BovineHD1100020256
CNV_13376	chr11:70655625-70670076	15	14452	1	Deletion	BovineHD1100020246	BovineHD1100020259
CNV_13378	chr11:70656988-70666886	11	9899	1	Deletion	BovineHD1100020247	BovineHD1100020256
CNV_13383	chr11:71339045-71380747	11	41703	1	Deletion	BovineHD1100020426	BovineHD1100020438
CNV_13385	chr11:71341540-71380747	10	39208	1	Deletion	BovineHD1100020427	BovineHD1100020438
CNV_13387	chr11:71341540-71401956	14	60417	1	Deletion	BovineHD1100020427	ARS-BFGL-NGS-66964
CNV_13391	chr11:72221223-72283993	11	62771	1	Deletion	BovineHD1100020634	BovineHD1100020644
CNV_13395	chr11:72228264-72283993	10	55730	1	Deletion	BovineHD1100020635	BovineHD1100020644
CNV_13408	chr11:73302300-73321157	11	18858	1	Deletion	BovineHD1100020964	BovineHD1100020973
CNV_13410	chr11:73302300-73325302	14	23003	1	Deletion	BovineHD1100020964	BovineHD1100020976
CNV_13412	chr11:73307056-73322573	11	15518	1	Deletion	BovineHD1100020969	BovineHD1100020974
CNV_13418	chr11:73950238-74065288	37	115051	1	Deletion	BovineHD1100021127	BovineHD1100021167
CNV_13469	chr11:75106218-75211505	43	105288	3	Duplication	BovineHD1100021418	BovineHD1100021462
CNV_13473	chr11:75110844-75196418	35	85575	4	Duplication	BovineHD1100021419	BovineHD1100021456
CNV_13474	chr11:75110844-75211505	42	100662	4	Duplication	BovineHD1100021419	BovineHD1100021462
CNV_13484	chr11:75138447-75196418	29	57972	3	Duplication	BovineHD1100021425	BovineHD1100021456
CNV_13487	chr11:75138447-75211505	36	73059	3	Duplication	BovineHD1100021425	BovineHD1100021462
CNV_13491	chr11:75139471-75196418	28	56948	3	Duplication	BovineHD1100021426	BovineHD1100021456
CNV_13517	chr11:78193918-78227338	10	33421	1	Deletion	BovineHD1100022466	BovineHD1100022474
CNV_13519	chr11:78193918-78233235	13	39318	1	Deletion	BovineHD1100022466	BovineHD1100022476
CNV_13522	chr11:78493689-78598443	23	104755	3	Duplication	BovineHD1100022549	BovineHD1100022572
CNV_13528	chr11:78504883-78588845	18	83963	3	Duplication	BovineHD1100022553	BovineHD1100022570
CNV_13529	chr11:78504883-78598443	20	93561	4	Duplication	BovineHD1100022553	BovineHD1100022572
CNV_13533	chr11:78518681-78588845	16	70165	3	Duplication	BovineHD1100022556	BovineHD1100022570
CNV_13548	chr11:82849258-82975586	53	126329	1	Deletion	BovineHD1100031158	BovineHD1100031184
CNV_13551	chr11:82855356-82975586	52	120231	1	Deletion	BovineHD1100031159	BovineHD1100031184
CNV_13563	chr11:82919512-82958991	14	39480	1	Deletion	BovineHD1100031204	BovineHD1100031189
CNV_13570	chr11:82941790-82975586	11	33797	1	Deletion	BovineHD1100031193	BovineHD1100031184
CNV_13571	chr11:82943647-82975586	10	31940	1	Deletion	BovineHD1100031192	BovineHD1100031184
CNV_13583	chr11:86042288-86069116	13	26829	1	Deletion	BovineHD1100024712	BovineHD1100024725
CNV_13641	chr11:93202492-93223522	15	21031	1	Deletion	BovineHD1100027138	BovineHD1100027153
CNV_13653	chr11:93498677-93566070	14	67394	3	Duplication	BovineHD1100027248	BovineHD1100027258
CNV_13656	chr11:93511201-93566070	11	54870	3	Duplication	BTB-02006984	BovineHD1100027258
CNV_13667	chr11:94475523-94531132	16	55610	1	Deletion	BovineHD1100027494	BovineHD1100027508
CNV_13673	chr11:94496234-94531132	10	34899	1	Deletion	ARS-BFGL-NGS-5247	BovineHD1100027508
CNV_13693	chr11:95469182-95546064	31	76883	1	Deletion	ARS-BFGL-NGS-40157	BovineHD1100027800
CNV_13706	chr11:95520365-95546064	10	25700	1	Deletion	BovineHD1100027792	BovineHD1100027800
CNV_13748	chr11:97449174-97479558	11	30385	1	Deletion	BovineHD1100028332	BovineHD1100028341
CNV_13758	chr11:97935252-97962133	10	26882	1	Deletion	ARS-BFGL-NGS-25573	BovineHD1100028475
CNV_13803	chr11:100664827-100713420	10	48594	1	Deletion	BovineHD1100029254	BovineHD1100029264
CNV_13824	chr11:102245449-102268110	13	22662	1	Deletion	BovineHD1100029757	BovineHD1100029768
CNV_13826	chr11:102245449-102281782	19	36334	1	Deletion	BovineHD1100029757	BovineHD1100029774
CNV_13843	chr11:103507583-103585116	21	77534	3	Duplication	BovineHD1100030138	BovineHD1100030158
CNV_13849	chr11:103527872-103585116	17	57245	3	Duplication	BovineHD1100030143	BovineHD1100030158
CNV_13861	chr11:103591151-103711575	31	120425	1	Deletion	BovineHD1100030159	BovineHD1100030186
CNV_13909	chr11:103680530-103711575	11	31046	1	Deletion	BovineHD1100030177	BovineHD1100030186
CNV_13911	chr11:103680530-103719883	13	39354	1	Deletion	BovineHD1100030177	BovineHD1100030188
CNV_13912	chr11:103680530-103734985	16	54456	1	Deletion	BovineHD1100030177	BovineHD1100030192
CNV_13913	chr11:103680530-103739377	18	58848	1	Deletion	BovineHD1100030177	BovineHD1100030194
CNV_13915	chr11:103680530-103743468	20	62939	1	Deletion	BovineHD1100030177	BovineHD1100030196
CNV_13916	chr11:103680530-103744551	21	64022	1	Deletion	BovineHD1100030177	BovineHD1100030197
CNV_13919	chr11:103680530-103827391	39	146862	1	Deletion	BovineHD1100030177	ARS-BFGL-NGS-77775
CNV_13921	chr11:103680530-103858389	45	177860	1	Deletion	BovineHD1100030177	BovineHD1100030218
CNV_13930	chr11:103682271-103711575	10	29305	1	Deletion	BovineHD1100030178	BovineHD1100030186
CNV_13932	chr11:103682271-103734985	15	52715	1	Deletion	BovineHD1100030178	BovineHD1100030192
CNV_13935	chr11:103682271-103744551	20	62281	1	Deletion	BovineHD1100030178	BovineHD1100030197
CNV_13943	chr11:103686161-103719883	11	33723	1	Deletion	BovineHD1100030179	BovineHD1100030188
CNV_13947	chr11:103686161-103744551	19	58391	1	Deletion	BovineHD1100030179	BovineHD1100030197
CNV_13951	chr11:103686161-103827391	37	141231	1	Deletion	BovineHD1100030179	ARS-BFGL-NGS-77775
CNV_13952	chr11:103686161-103858389	43	172229	1	Deletion	BovineHD1100030179	BovineHD1100030218
CNV_13961	chr11:103691154-103734985	12	43832	1	Deletion	BovineHD1100030180	BovineHD1100030192
CNV_13962	chr11:103691154-103744551	17	53398	1	Deletion	BovineHD1100030180	BovineHD1100030197
CNV_13986	chr11:103767239-103827391	13	60153	1	Deletion	ARS-BFGL-NGS-34469	ARS-BFGL-NGS-77775
CNV_13989	chr11:103767239-103858389	19	91151	1	Deletion	ARS-BFGL-NGS-34469	BovineHD1100030218
CNV_14001	chr11:103771586-103827391	12	55806	0	Deletion	BovineHD1100030201	ARS-BFGL-NGS-77775
CNV_14033	chr11:103933790-103966754	12	32965	1	Deletion	ARS-BFGL-NGS-78682	BovineHD1100030247
CNV_14035	chr11:103933790-104043569	26	109780	1	Deletion	ARS-BFGL-NGS-78682	BovineHD1100030258
CNV_14060	chr11:104040337-104097856	14	57520	1	Deletion	ARS-BFGL-NGS-39566	BovineHD1100030267
CNV_14108	chr11:104182962-104234439	27	51478	4	Duplication	BovineHD1100030303	BovineHD1100030331
CNV_14112	chr11:104182962-104238894	31	55933	4	Duplication	BovineHD1100030303	BovineHD1100030334
CNV_14129	chr11:104201626-104234439	17	32814	3	Duplication	BovineHD1100030313	BovineHD1100030331
CNV_14141	chr11:104227596-104238894	10	11299	4	Duplication	BovineHD1100030326	BovineHD1100030334
CNV_14145	chr11:104243358-104340130	25	96773	1	Deletion	BovineHD4100009272	BovineHD1100030362
CNV_14149	chr11:104251616-104340130	23	88515	1	Deletion	BovineHD1100030340	BovineHD1100030362
CNV_14153	chr11:104256742-104340130	21	83389	1	Deletion	BovineHD1100030341	BovineHD1100030362
CNV_14157	chr11:104262258-104328843	13	66586	1	Deletion	BovineHD1100030342	BovineHD1100030355
CNV_14158	chr11:104262258-104340130	20	77873	1	Deletion	BovineHD1100030342	BovineHD1100030362
CNV_14161	chr11:104276557-104340130	18	63574	1	Deletion	BovineHD1100030344	BovineHD1100030362
CNV_14163	chr11:104286303-104340130	16	53828	1	Deletion	BovineHD1100030346	BovineHD1100030362
CNV_14164	chr11:104302996-104340130	13	37135	1	Deletion	BovineHD1100030349	BovineHD1100030362
CNV_14165	chr11:104321127-104340130	10	19004	1	Deletion	BovineHD1100030353	BovineHD1100030362
CNV_14201	chr11:104679827-104722406	19	42580	3	Duplication	BovineHD1100030451	BovineHD1100030468
CNV_14304	chr11:105563048-105585916	12	22869	1	Deletion	BovineHD1100031014	BovineHD1100031001
CNV_14361	chr11:105910734-105951162	14	40429	3	Duplication	BovineHD1100030850	BovineHD1100030839
CNV_14365	chr11:105910734-105965808	18	55075	3	Duplication	BovineHD1100030850	BovineHD1100030834
CNV_14376	chr11:105916252-105965808	12	49557	1	Deletion	BovineHD1100030844	BovineHD1100030834
CNV_14381	chr11:105916252-106001418	23	85167	1	Deletion	BovineHD1100030844	BovineHD1100030820
CNV_14383	chr11:105916252-106026712	28	110461	1	Deletion	BovineHD1100030844	ARS-BFGL-NGS-114194
CNV_14384	chr11:105916252-106073628	38	157377	1	Deletion	BovineHD1100030844	BovineHD1100030807
CNV_14388	chr11:105919456-105965808	11	46353	0	Deletion	BovineHD1100030843	BovineHD1100030834
CNV_14389	chr11:105919456-105971046	13	51591	0	Deletion	BovineHD1100030843	BovineHD1100030833
CNV_14391	chr11:105919456-105981151	19	61696	1	Deletion	BovineHD1100030843	BovineHD1100030824
CNV_14392	chr11:105919456-105996630	21	77175	1	Deletion	BovineHD1100030843	BovineHD1100030821
CNV_14393	chr11:105919456-106001418	22	81963	0	Deletion	BovineHD1100030843	BovineHD1100030820
CNV_14395	chr11:105919456-106013963	24	94508	1	Deletion	BovineHD1100030843	BovineHD1100030819
CNV_14399	chr11:105919456-106073628	37	154173	1	Deletion	BovineHD1100030843	BovineHD1100030807
CNV_14400	chr11:105919456-106083443	38	163988	1	Deletion	BovineHD1100030843	BovineHD4100009284
CNV_14403	chr11:105922091-105965808	10	43718	1	Deletion	BovineHD1100030842	BovineHD1100030834
CNV_14407	chr11:105922091-106001418	21	79328	1	Deletion	BovineHD1100030842	BovineHD1100030820
CNV_14414	chr11:105931077-105996630	17	65554	1	Deletion	BovineHD4100009286	BovineHD1100030821
CNV_14415	chr11:105931077-106001418	18	70342	1	Deletion	BovineHD4100009286	BovineHD1100030820
CNV_14433	chr11:105964095-106001418	13	37324	1	Deletion	ARS-BFGL-NGS-114359	BovineHD1100030820
CNV_14451	chr11:106047487-106107630	13	60144	1	Deletion	BovineHD1100030813	BovineHD1100030802
CNV_14466	chr11:106167016-106275988	24	108973	1	Deletion	BovineHD1100030744	BovineHD1100030720
CNV_14473	chr11:106199687-106256032	12	56346	1	Deletion	BovineHD1100030738	BovineHD1100030727
CNV_14475	chr11:106199687-106275988	20	76302	1	Deletion	BovineHD1100030738	BovineHD1100030720
CNV_14515	chr12:2378054-2400899	10	22846	1	Deletion	BovineHD1200000689	BTB-01103037
CNV_14516	chr12:2378054-2402644	11	24591	1	Deletion	BovineHD1200000689	BovineHD1200000697
CNV_14517	chr12:2378054-2405382	12	27329	1	Deletion	BovineHD1200000689	BovineHD1200000698
CNV_14518	chr12:2378054-2406996	13	28943	1	Deletion	BovineHD1200000689	BovineHD1200000699
CNV_14519	chr12:2378054-2410968	14	32915	1	Deletion	BovineHD1200000689	BovineHD1200000700
CNV_14523	chr12:2379583-2406996	12	27414	1	Deletion	BovineHD1200000691	BovineHD1200000699
CNV_14582	chr12:12036081-12073351	15	37271	1	Deletion	BovineHD1200003474	BovineHD1200003490
CNV_14583	chr12:12036081-12082920	19	46840	1	Deletion	BovineHD1200003474	BovineHD1200003494
CNV_14584	chr12:12037254-12073351	14	36098	1	Deletion	BovineHD1200003476	BovineHD1200003490
CNV_14589	chr12:12039112-12082920	17	43809	1	Deletion	BovineHD1200003477	BovineHD1200003494
CNV_14590	chr12:12044463-12073351	12	28889	1	Deletion	BovineHD1200003478	BovineHD1200003490
CNV_14619	chr12:18029004-18045471	10	16468	1	Deletion	ARS-BFGL-NGS-108858	BovineHD1200005486
CNV_14621	chr12:18029004-18046512	12	17509	1	Deletion	ARS-BFGL-NGS-108858	BovineHD1200005487
CNV_14634	chr12:19000336-19034479	13	34144	1	Deletion	BovineHD1200005783	BovineHD1200005795
CNV_14675	chr12:24312108-24426412	44	114305	1	Deletion	BovineHD1200007302	BovineHD1200007348
CNV_14680	chr12:24693397-24736347	17	42951	1	Deletion	BovineHD1200027712	BovineHD4100009458
CNV_14695	chr12:27986568-28014766	11	28199	1	Deletion	BovineHD1200008331	BovineHD1200008340
CNV_14696	chr12:27986568-28025458	16	38891	1	Deletion	BovineHD1200008331	BovineHD1200008345
CNV_14714	chr12:30324792-30372399	12	47608	1	Deletion	BovineHD1200008937	BovineHD1200008947
CNV_14715	chr12:30324792-30386643	16	61852	1	Deletion	BovineHD1200008937	BovineHD1200008951
CNV_14727	chr12:32070128-32097756	10	27629	1	Deletion	BovineHD1200009484	BovineHD1200009492
CNV_14729	chr12:32070128-32124995	16	54868	1	Deletion	BovineHD1200009484	BovineHD1200009498
CNV_14758	chr12:34228127-34316897	39	88771	1	Deletion	BovineHD1200010122	BovineHD1200010153
CNV_14763	chr12:34228127-34380852	60	152726	1	Deletion	BovineHD1200010122	BovineHD1200010169
CNV_14775	chr12:34265461-34308501	20	43041	1	Deletion	BovineHD1200010133	BovineHD1200010146
CNV_14776	chr12:34265461-34309252	21	43792	1	Deletion	BovineHD1200010133	BovineHD1200010147
CNV_14777	chr12:34265461-34312634	23	47174	1	Deletion	BovineHD1200010133	BovineHD1200010149
CNV_14779	chr12:34265461-34315605	25	50145	1	Deletion	BovineHD1200010133	BovineHD1200010152
CNV_14782	chr12:34265461-34333850	29	68390	1	Deletion	BovineHD1200010133	BovineHD1200026885
CNV_14783	chr12:34265461-34380852	47	115392	1	Deletion	BovineHD1200010133	BovineHD1200010169
CNV_14784	chr12:34265461-34406559	61	141099	1	Deletion	BovineHD1200010133	BovineHD1200010183
CNV_14807	chr12:34286937-34312634	15	25698	0	Deletion	BovineHD1200010136	BovineHD1200010149
CNV_14815	chr12:34295100-34312634	13	17535	1	Deletion	BovineHD1200010138	BovineHD1200010149
CNV_14832	chr12:34479293-34507220	10	27928	1	Deletion	BovineHD1200010206	BovineHD1200010214
CNV_14840	chr12:35377033-35422425	14	45393	1	Deletion	BovineHD1200010452	BovineHD1200010465
CNV_14841	chr12:35377033-35427167	15	50135	1	Deletion	BovineHD1200010452	BovineHD1200010466
CNV_14843	chr12:35377033-35463130	22	86098	1	Deletion	BovineHD1200010452	BovineHD1200010474
CNV_14844	chr12:35377033-35469602	23	92570	1	Deletion	BovineHD1200010452	BovineHD1200010475
CNV_14870	chr12:36038049-36128393	26	90345	1	Deletion	BovineHD1200010606	BovineHD1200010627
CNV_14871	chr12:36040663-36078688	15	38026	1	Deletion	BovineHD1200026892	BovineHD1200010618
CNV_14874	chr12:36040663-36118673	23	78011	1	Deletion	BovineHD1200026892	BovineHD1200010625
CNV_14876	chr12:36040663-36128393	25	87731	1	Deletion	BovineHD1200026892	BovineHD1200010627
CNV_14886	chr12:36053229-36118673	19	65445	1	Deletion	BovineHD1200010610	BovineHD1200010625
CNV_14888	chr12:36053229-36128393	21	75165	1	Deletion	BovineHD1200010610	BovineHD1200010627
CNV_14891	chr12:36062707-36118673	15	55967	1	Deletion	BovineHD1200010615	BovineHD1200010625
CNV_14893	chr12:36062707-36128393	17	65687	1	Deletion	BovineHD1200010615	BovineHD1200010627
CNV_14943	chr12:55780260-55844011	16	63752	3	Duplication	BTA-65462-no-rs	BovineHD1200015552
CNV_14949	chr12:55798101-55844011	13	45911	3	Duplication	BovineHD1200015541	BovineHD1200015552
CNV_14971	chr12:61492799-61519028	10	26230	3	Duplication	BovineHD1200016940	BovineHD1200016950
CNV_14996	chr12:66997430-67043885	11	46456	1	Deletion	BovineHD1200018457	BovineHD1200018464
CNV_14997	chr12:67001199-67043885	10	42687	0	Deletion	BovineHD1200018458	BovineHD1200018464
CNV_14998	chr12:67001199-67047935	11	46737	1	Deletion	BovineHD1200018458	BovineHD1200028144
CNV_14999	chr12:67001199-67053329	12	52131	1	Deletion	BovineHD1200018458	BovineHD1200018465
CNV_15000	chr12:67002326-67047935	10	45610	1	Deletion	Hapmap46561-BTA-28033	BovineHD1200028144
CNV_15001	chr12:67002326-67053329	11	51004	1	Deletion	Hapmap46561-BTA-28033	BovineHD1200018465
CNV_15012	chr12:69990509-70152199	16	161691	1	Deletion	BovineHD1200019361	BovineHD1200019377
CNV_15013	chr12:69990509-70199557	17	209049	1	Deletion	BovineHD1200019361	BovineHD1200019380
CNV_15016	chr12:70043682-70152199	15	108518	1	Deletion	BovineHD1200019382	BovineHD1200019377
CNV_15017	chr12:70043682-70199557	16	155876	1	Deletion	BovineHD1200019382	BovineHD1200019380
CNV_15018	chr12:70043682-70266751	18	223070	1	Deletion	BovineHD1200019382	BovineHD1700002497
CNV_15033	chr12:70092123-70199557	10	107435	1	Deletion	BTB-01992495	BovineHD1200019380
CNV_15037	chr12:70124010-70376239	15	252230	1	Deletion	BovineHD1200019369	BovineHD1200019419
CNV_15044	chr12:70127836-70314068	11	186233	1	Deletion	BovineHD1200019372	BovineHD2300012599
CNV_15045	chr12:70127836-70373860	12	246025	1	Deletion	BovineHD1200019372	BovineHD1200019418
CNV_15046	chr12:70127836-70376239	13	248404	1	Deletion	BovineHD1200019372	BovineHD1200019419
CNV_15047	chr12:70127836-70423885	15	296050	1	Deletion	BovineHD1200019372	BovineHD1200019432
CNV_15053	chr12:70127836-70723531	31	595696	1	Deletion	BovineHD1200019372	BovineHD1200019483
CNV_15059	chr12:70138343-70314068	10	175726	1	Deletion	BovineHD1200019373	BovineHD2300012599
CNV_15061	chr12:70138343-70376239	12	237897	1	Deletion	BovineHD1200019373	BovineHD1200019419
CNV_15062	chr12:70138343-70423885	14	285543	1	Deletion	BovineHD1200019373	BovineHD1200019432
CNV_15074	chr12:70199557-70777223	30	577667	1	Deletion	BovineHD1200019380	BovineHD1200027100
CNV_15076	chr12:70199557-70934367	33	734811	1	Deletion	BovineHD1200019380	BovineHD1200019489
CNV_15078	chr12:70256647-70464413	13	207767	0	Deletion	BovineHD1200019407	BovineHD1200019439
CNV_15081	chr12:70256647-70625414	19	368768	0	Deletion	BovineHD1200019407	BovineHD1700002492
CNV_15082	chr12:70256647-70630449	20	373803	0	Deletion	BovineHD1200019407	BovineHD1700002494
CNV_15083	chr12:70256647-70638757	23	382111	1	Deletion	BovineHD1200019407	BovineHD3300000758
CNV_15084	chr12:70256647-70723531	24	466885	1	Deletion	BovineHD1200019407	BovineHD1200019483
CNV_15085	chr12:70256647-70747193	25	490547	1	Deletion	BovineHD1200019407	BovineHD1200019513
CNV_15086	chr12:70256647-70777223	29	520577	1	Deletion	BovineHD1200019407	BovineHD1200027100
CNV_15088	chr12:70256647-70832162	31	575516	1	Deletion	BovineHD1200019407	BovineHD1200019502
CNV_15089	chr12:70256647-70934367	32	677721	1	Deletion	BovineHD1200019407	BovineHD1200019489
CNV_15091	chr12:70296346-70464413	11	168068	1	Deletion	BovineHD0900021216	BovineHD1200019439
CNV_15094	chr12:70296346-70630449	18	334104	0	Deletion	BovineHD0900021216	BovineHD1700002494
CNV_15095	chr12:70296346-70638757	21	342412	1	Deletion	BovineHD0900021216	BovineHD3300000758
CNV_15096	chr12:70296346-70723531	22	427186	1	Deletion	BovineHD0900021216	BovineHD1200019483
CNV_15100	chr12:70373860-70500844	10	126985	3	Duplication	BovineHD1200019418	BovineHD1600008276
CNV_15115	chr12:70584976-70777223	14	192248	1	Deletion	BovineHD1700002515	BovineHD1200027100
CNV_15116	chr12:70584976-70789889	15	204914	1	Deletion	BovineHD1700002515	BovineHD1200019509
CNV_15117	chr12:70584976-70832162	16	247187	1	Deletion	BovineHD1700002515	BovineHD1200019502
CNV_15143	chr12:71182237-71262954	10	80718	3	Duplication	BovineHD1200021104	BovineHD0800026618
CNV_15151	chr12:71377919-71508845	14	130927	1	Deletion	BovineHD1200021025	BovineHD1200019441
CNV_15152	chr12:71402068-71508845	10	106778	1	Deletion	BovineHD1200020997	BovineHD1200019441
CNV_15153	chr12:71701903-71765886	10	63984	0	Deletion	BovineHD1200021338	BovineHD1200019825
CNV_15155	chr12:71816680-71953261	33	136582	1	Deletion	BovineHD1200019852	BovineHD1200020003
CNV_15156	chr12:71816680-72099398	34	282719	1	Deletion	BovineHD1200019852	BovineHD1200028251
CNV_15161	chr12:71881795-71953261	24	71467	1	Deletion	BovineHD1200019973	BovineHD1200020003
CNV_15162	chr12:71881795-72099398	25	217604	1	Deletion	BovineHD1200019973	BovineHD1200028251
CNV_15163	chr12:71881795-72343691	26	461897	1	Deletion	BovineHD1200019973	BovineHD1200020562
CNV_15165	chr12:71894273-71953261	23	58989	1	Deletion	BovineHD1200019974	BovineHD1200020003
CNV_15166	chr12:71894273-72099398	24	205126	1	Deletion	BovineHD1200019974	BovineHD1200028251
CNV_15167	chr12:71894273-72343691	25	449419	1	Deletion	BovineHD1200019974	BovineHD1200020562
CNV_15171	chr12:71927096-71953261	17	26166	1	Deletion	BovineHD1200019986	BovineHD1200020003
CNV_15175	chr12:71936563-71953261	14	16699	1	Deletion	BovineHD1200019992	BovineHD1200020003
CNV_15220	chr12:74625962-74634870	10	8909	1	Deletion	BovineHD1200022356	BovineHD1200022364
CNV_15221	chr12:74625962-74635600	11	9639	1	Deletion	BovineHD1200022356	BovineHD1200022365
CNV_15223	chr12:74625962-74638424	14	12463	1	Deletion	BovineHD1200022356	BovineHD1200022368
CNV_15224	chr12:74625962-74639103	15	13142	1	Deletion	BovineHD1200022356	BovineHD1200022369
CNV_15227	chr12:74625962-74641488	18	15527	1	Deletion	BovineHD1200022356	BovineHD1200022372
CNV_15229	chr12:74625962-74649720	25	23759	1	Deletion	BovineHD1200022356	BovineHD1200022379
CNV_15239	chr12:75658287-75686238	24	27952	1	Deletion	BovineHD1200022745	BovineHD1200022768
CNV_15244	chr12:75662587-75683673	18	21087	1	Deletion	BovineHD1200022750	BovineHD1200022767
CNV_15253	chr12:76213002-76266935	19	53934	1	Deletion	ARS-BFGL-NGS-34730	BovineHD1200022951
CNV_15261	chr12:76655416-76675483	10	20068	1	Deletion	BovineHD1200023076	BovineHD1200023085
CNV_15263	chr12:76655416-76751656	32	96241	1	Deletion	BovineHD1200023076	BovineHD1200023104
CNV_15264	chr12:76655416-76756651	33	101236	1	Deletion	BovineHD1200023076	BovineHD1200028552
CNV_15270	chr12:76702414-76751656	12	49243	1	Deletion	BovineHD1200023093	BovineHD1200023104
CNV_15271	chr12:76702414-76756651	13	54238	1	Deletion	BovineHD1200023093	BovineHD1200028552
CNV_15273	chr12:76704760-76751656	11	46897	1	Deletion	BovineHD1200023095	BovineHD1200023104
CNV_15283	chr12:77162363-77225156	19	62794	1	Deletion	BovineHD1200023244	BovineHD1200023261
CNV_15287	chr12:77168580-77225156	18	56577	1	Deletion	BovineHD1200023245	BovineHD1200023261
CNV_15288	chr12:77168580-77233621	21	65042	1	Deletion	BovineHD1200023245	BovineHD1200023279
CNV_15290	chr12:77169891-77225156	17	55266	1	Deletion	BovineHD1200023246	BovineHD1200023261
CNV_15313	chr12:78872974-78899524	21	26551	1	Deletion	BovineHD1200023878	BovineHD1200023898
CNV_15318	chr12:78872974-78925997	36	53024	1	Deletion	BovineHD1200023878	BovineHD1200023914
CNV_15329	chr12:79062831-79079612	10	16782	1	Deletion	BovineHD1200023963	BovineHD1200023970
CNV_15387	chr12:85225566-85248659	10	23094	1	Deletion	BovineHD1200026126	BovineHD1200026134
CNV_15390	chr12:85225566-85267889	16	42324	1	Deletion	BovineHD1200026126	BovineHD1200026166
CNV_15394	chr12:85226513-85267889	15	41377	1	Deletion	BovineHD1200026127	BovineHD1200026166
CNV_15429	chr12:85466013-85516610	24	50598	1	Deletion	BovineHD1200026202	BovineHD1200026224
CNV_15445	chr12:85479956-85516610	17	36655	1	Deletion	BovineHD1200026208	BovineHD1200026224
CNV_15520	chr12:86302671-86317082	11	14412	1	Deletion	BovineHD1200026474	BovineHD1200026484
CNV_15528	chr12:86382454-86498702	28	116249	1	Deletion	BovineHD1200026505	BovineHD1200026530
CNV_15534	chr12:86419811-86458920	11	39110	1	Deletion	BovineHD1200026515	BovineHD1200026525
CNV_15535	chr12:86419811-86498702	18	78892	1	Deletion	BovineHD1200026515	BovineHD1200026530
CNV_15541	chr12:86424656-86498702	16	74047	1	Deletion	BovineHD1200026517	BovineHD1200026530
CNV_15545	chr12:86430306-86498702	13	68397	1	Deletion	BovineHD1200028623	BovineHD1200026530
CNV_15573	chr12:86594243-86650432	15	56190	1	Deletion	BovineHD1200026561	BovineHD1200026574
CNV_15589	chr12:86827068-86858840	11	31773	1	Deletion	BovineHD1200026609	BovineHD4100009833
CNV_15616	chr12:87041299-87141742	19	100444	3	Duplication	BovineHD1200026676	BovineHD1200027193
CNV_15626	chr13:2529898-2555223	10	25326	1	Deletion	BovineHD1300000669	BovineHD1300000675
CNV_15631	chr13:3906114-3982914	22	76801	1	Deletion	BovineHD1300001020	BovineHD1300001040
CNV_15638	chr13:3929948-3982914	17	52967	1	Deletion	BovineHD1300001026	BovineHD1300001040
CNV_15639	chr13:3929948-3986060	18	56113	1	Deletion	BovineHD1300001026	BovineHD1300001041
CNV_15640	chr13:3929948-3989149	19	59202	1	Deletion	BovineHD1300001026	BovineHD1300001042
CNV_15641	chr13:3929948-3994196	20	64249	1	Deletion	BovineHD1300001026	BovineHD1300001043
CNV_15643	chr13:3938549-3982914	16	44366	1	Deletion	BovineHD1300001027	BovineHD1300001040
CNV_15645	chr13:3938549-3989149	18	50601	1	Deletion	BovineHD1300001027	BovineHD1300001042
CNV_15647	chr13:3956212-3982914	12	26703	1	Deletion	BovineHD1300001030	BovineHD1300001040
CNV_15675	chr13:7408440-7426101	19	17662	1	Deletion	BovineHD1300001984	BovineHD1300002001
CNV_15679	chr13:8730615-8766042	13	35428	1	Deletion	BovineHD1300002354	BovineHD1300002366
CNV_15707	chr13:12865495-12908840	15	43346	1	Deletion	BovineHD1300003654	BovineHD1300003668
CNV_15719	chr13:15929813-15974589	13	44777	1	Deletion	ARS-BFGL-NGS-104129	BovineHD1300004532
CNV_15727	chr13:16486013-16505307	13	19295	1	Deletion	BovineHD1300004719	BovineHD1300004732
CNV_15728	chr13:16489553-16505307	11	15755	1	Deletion	BovineHD1300004722	BovineHD1300004732
CNV_15732	chr13:16526600-16555074	12	28475	1	Deletion	BovineHD1300004739	BovineHD1300004751
CNV_15744	chr13:17293899-17334635	18	40737	1	Deletion	BovineHD1300004965	BovineHD1300004984
CNV_15746	chr13:17293899-17375779	33	81881	1	Deletion	BovineHD1300004965	BovineHD1300004998
CNV_15760	chr13:17310062-17334635	13	24574	1	Deletion	BovineHD1300004969	BovineHD1300004984
CNV_15767	chr13:17343670-17375779	15	32110	1	Deletion	BovineHD1300004985	BovineHD1300004998
CNV_15772	chr13:17364628-17398023	11	33396	1	Deletion	BovineHD1300004993	BovineHD1300005004
CNV_15778	chr13:17552498-17599771	16	47274	1	Deletion	BovineHD1300005045	BovineHD1300005060
CNV_15791	chr13:18471890-18489670	10	17781	1	Deletion	BovineHD4100009974	ARS-BFGL-NGS-21967
CNV_15797	chr13:19925529-19992528	14	67000	1	Deletion	BovineHD1300005893	BovineHD1300005910
CNV_15812	chr13:22440501-22478032	10	37532	1	Deletion	BovineHD1300006652	BovineHD1300006661
CNV_15814	chr13:22700559-22746666	10	46108	1	Deletion	BovineHD1300006720	BovineHD1300006727
CNV_15815	chr13:22700559-22749262	11	48704	1	Deletion	BovineHD1300006720	BovineHD1300006728
CNV_15816	chr13:22700559-22753537	12	52979	1	Deletion	BovineHD1300006720	BovineHD1300006729
CNV_15817	chr13:22704015-22749262	10	45248	1	Deletion	BovineHD1300006721	BovineHD1300006728
CNV_15820	chr13:23338473-23448643	21	110171	1	Deletion	BovineHD1300006826	BovineHD1300006849
CNV_15825	chr13:23338473-23473768	26	135296	1	Deletion	BovineHD1300006826	BovineHD1300006857
CNV_15832	chr13:23405559-23448643	10	43085	1	Deletion	BovineHD1300006839	BovineHD1300006849
CNV_15852	chr13:24378395-24391432	10	13038	1	Deletion	ARS-BFGL-BAC-869	BovineHD1300007140
CNV_15863	chr13:25366420-25394539	10	28120	1	Deletion	BovineHD1300007435	BovineHD1300007447
CNV_15869	chr13:29900804-29921382	10	20579	1	Deletion	BovineHD1300008814	BovineHD1300008823
CNV_15877	chr13:35029183-35050632	10	21450	1	Deletion	BovineHD1300010247	BovineHD1300010256
CNV_15884	chr13:36816268-36836703	10	20436	1	Deletion	BovineHD1300010735	BovineHD1300010744
CNV_15920	chr13:42795853-42825818	11	29966	1	Deletion	BovineHD1300012599	BovineHD1300012611
CNV_15933	chr13:43296297-43433183	13	136887	3	Duplication	BovineHD1300012774	BovineHD1300013610
CNV_15934	chr13:43319269-43433183	12	113915	3	Duplication	BovineHD1300012812	BovineHD1300013610
CNV_15936	chr13:43326176-43433183	11	107008	3	Duplication	BovineHD1300012815	BovineHD1300013610
CNV_15941	chr13:43868655-43884214	16	15560	1	Deletion	BovineHD1300012894	BovineHD1300012909
CNV_15969	chr13:45079568-45166659	45	87092	1	Deletion	BovineHD1300013248	BovineHD1300013292
CNV_16012	chr13:46520325-46553974	17	33650	1	Deletion	BovineHD1300013731	BovineHD1300013746
CNV_16037	chr13:51384434-51524756	33	140323	1	Deletion	BovineHD1300014756	BovineHD1300014789
CNV_16038	chr13:51384434-51530716	35	146283	1	Deletion	BovineHD1300014756	ARS-BFGL-NGS-92753
CNV_16043	chr13:51401325-51461729	15	60405	1	Deletion	BovineHD1300014760	BovineHD1300014774
CNV_16046	chr13:51401325-51486654	18	85330	1	Deletion	BovineHD1300014760	BovineHD1300014779
CNV_16052	chr13:51401325-51530716	30	129392	1	Deletion	BovineHD1300014760	ARS-BFGL-NGS-92753
CNV_16057	chr13:51413852-51461729	13	47878	1	Deletion	BovineHD1300014763	BovineHD1300014774
CNV_16059	chr13:51413852-51475144	15	61293	1	Deletion	BovineHD1300014763	BovineHD1300014777
CNV_16062	chr13:51413852-51530716	28	116865	1	Deletion	BovineHD1300014763	ARS-BFGL-NGS-92753
CNV_16070	chr13:51443902-51499059	11	55158	1	Deletion	ARS-BFGL-NGS-18073	BovineHD1300014782
CNV_16072	chr13:51443902-51502479	13	58578	1	Deletion	ARS-BFGL-NGS-18073	BovineHD1300014784
CNV_16081	chr13:51961229-52004733	15	43505	1	Deletion	BovineHD1300014865	BovineHD1300014878
CNV_16100	chr13:53396899-53424248	18	27350	3	Duplication	BovineHD1300015261	BovineHD1300025008
CNV_16103	chr13:53396899-53493622	39	96724	3	Duplication	BovineHD1300015261	BovineHD1300015301
CNV_16106	chr13:53400914-53424248	17	23335	3	Duplication	BovineHD1300015263	BovineHD1300025008
CNV_16109	chr13:53403214-53424248	16	21035	3	Duplication	BovineHD1300015264	BovineHD1300025008
CNV_16114	chr13:53407090-53419091	11	12002	3	Duplication	BovineHD1300015265	BovineHD1300015274
CNV_16115	chr13:53407090-53424248	15	17159	3	Duplication	BovineHD1300015265	BovineHD1300025008
CNV_16121	chr13:53409305-53493622	34	84318	3	Duplication	BovineHD1300015267	BovineHD1300015301
CNV_16131	chr13:53463194-53511604	17	48411	0	Deletion	BovineHD1300015290	BovineHD1300015307
CNV_16133	chr13:53473772-53511604	12	37833	1	Deletion	BovineHD1300015296	BovineHD1300015307
CNV_16157	chr13:53797701-53831215	10	33515	1	Deletion	ARS-BFGL-NGS-19155	BovineHD1300024597
CNV_16187	chr13:54850503-54942773	26	92271	1	Deletion	BovineHD1300015714	BovineHD1300015740
CNV_16192	chr13:54872894-54942773	21	69880	1	Deletion	ARS-BFGL-NGS-68008	BovineHD1300015740
CNV_16209	chr13:56879379-56906434	12	27056	1	Deletion	BovineHD1300016473	BovineHD1300016485
CNV_16210	chr13:56879379-56911624	14	32246	1	Deletion	BovineHD1300016473	BovineHD1300016487
CNV_16211	chr13:56879379-56919109	15	39731	1	Deletion	BovineHD1300016473	BovineHD1300016489
CNV_16221	chr13:57479821-57526991	14	47171	1	Deletion	BovineHD1300016632	BTA-32998-no-rs
CNV_16224	chr13:57488806-57526991	13	38186	1	Deletion	BovineHD1300016642	BTA-32998-no-rs
CNV_16226	chr13:57496602-57526991	11	30390	1	Deletion	BovineHD1300016644	BTA-32998-no-rs
CNV_16231	chr13:57679721-57712686	11	32966	1	Deletion	BovineHD1300016682	BovineHD1300016691
CNV_16232	chr13:57679721-57715344	12	35624	1	Deletion	BovineHD1300016682	BovineHD1300016692
CNV_16265	chr13:61144693-61202051	15	57359	1	Deletion	BovineHD1300017656	BovineHD1300017675
CNV_16266	chr13:61147310-61202051	14	54742	1	Deletion	BovineHD1300025034	BovineHD1300017675
CNV_16278	chr13:63108251-63163579	10	55329	1	Deletion	BovineHD1300018207	BovineHD1300018217
CNV_16280	chr13:63108251-63211774	18	103524	1	Deletion	BovineHD1300018207	BovineHD1300018228
CNV_16281	chr13:63108251-63220323	19	112073	1	Deletion	BovineHD1300018207	BovineHD1300018230
CNV_16311	chr13:65993522-66089957	19	96436	3	Duplication	BovineHD1300018877	BovineHD1300018922
CNV_16314	chr13:66050387-66089957	11	39571	3	Duplication	BovineHD1300018914	BovineHD1300018922
CNV_16345	chr13:69814336-69831188	10	16853	1	Deletion	BovineHD1300020130	BovineHD1300020136
CNV_16346	chr13:69814336-69837350	11	23015	1	Deletion	BovineHD1300020130	BovineHD1300020138
CNV_16349	chr13:69972050-70012215	10	40166	1	Deletion	BovineHD1300020171	BovineHD1300020180
CNV_16365	chr13:73657151-73740985	27	83835	1	Deletion	BovineHD1300021467	BovineHD1300021490
CNV_16371	chr13:74687048-74710611	11	23564	1	Deletion	BovineHD1300021775	BovineHD1300021788
CNV_16374	chr13:74688934-74710611	10	21678	1	Deletion	BovineHD1300021776	BovineHD1300021788
CNV_16380	chr13:75175288-75223225	17	47938	3	Duplication	BovineHD1300021931	BovineHD1300021950
CNV_16385	chr13:76072374-76128268	13	55895	3	Duplication	BovineHD1300022231	BovineHD1300022243
CNV_16428	chr13:81079176-81132598	13	53423	1	Deletion	Hapmap61120-rs29012586	BovineHD1300023732
CNV_16472	chr14:358536-448525	18	89990	1	Deletion	BovineHD1400000176	BovineHD1400000198
CNV_16479	chr14:358536-654926	58	296391	1	Deletion	BovineHD1400000176	BovineHD1400000237
CNV_16486	chr14:371724-448525	14	76802	1	Deletion	BovineHD1400000180	BovineHD1400000198
CNV_16489	chr14:371724-498544	25	126821	1	Deletion	BovineHD1400000180	BovineHD1400000207
CNV_16490	chr14:371724-513229	29	141506	1	Deletion	BovineHD1400000180	BovineHD1400000210
CNV_16502	chr14:399818-513229	26	113412	1	Deletion	BovineHD1400000187	BovineHD1400000210
CNV_16529	chr14:482411-513229	10	30819	1	Deletion	BovineHD1400000205	BovineHD1400000210
CNV_16559	chr14:833611-896886	13	63276	1	Deletion	ARS-BFGL-NGS-14358	BovineHD1400000290
CNV_16563	chr14:844538-896886	11	52349	1	Deletion	BovineHD1400000279	BovineHD1400000290
CNV_16567	chr14:854163-896886	10	42724	0	Deletion	BovineHD1400000281	BovineHD1400000290
CNV_16571	chr14:942540-1017572	23	75033	1	Deletion	BovineHD4100010521	BovineHD1400000318
CNV_16585	chr14:987573-1017572	12	30000	1	Deletion	BovineHD1400000310	BovineHD1400000318
CNV_16587	chr14:987573-1049416	20	61844	1	Deletion	BovineHD1400000310	BovineHD1400000322
CNV_16589	chr14:992504-1017572	11	25069	1	Deletion	BovineHD1400000311	BovineHD1400000318
CNV_16604	chr14:1082140-1265916	45	183777	1	Deletion	BTA-35941-no-rs	Hapmap30374-BTC-002159
CNV_16606	chr14:1082140-1289489	54	207350	1	Deletion	BTA-35941-no-rs	BovineHD1400000379
CNV_16610	chr14:1091195-1265916	44	174722	1	Deletion	BovineHD1400000328	Hapmap30374-BTC-002159
CNV_16617	chr14:1109477-1159861	16	50385	1	Deletion	BovineHD1400000332	BovineHD1400000346
CNV_16620	chr14:1109477-1232578	32	123102	1	Deletion	BovineHD1400000332	BovineHD1400000363
CNV_16621	chr14:1109477-1265916	40	156440	1	Deletion	BovineHD1400000332	Hapmap30374-BTC-002159
CNV_16638	chr14:1135580-1232578	24	96999	1	Deletion	BovineHD1400000339	BovineHD1400000363
CNV_16642	chr14:1135580-1265916	32	130337	1	Deletion	BovineHD1400000339	Hapmap30374-BTC-002159
CNV_16644	chr14:1135580-1270260	34	134681	1	Deletion	BovineHD1400000339	BovineHD1400000372
CNV_16649	chr14:1145433-1232578	22	87146	1	Deletion	BovineHD1400000342	BovineHD1400000363
CNV_16673	chr14:1440024-1548329	17	108306	4	Duplication	Hapmap25961-BTC-003785	BovineHD3300001577
CNV_16674	chr14:1440024-1633094	27	193071	3	Duplication	Hapmap25961-BTC-003785	BovineHD4100010559
CNV_16677	chr14:1471803-1548329	13	76527	3	Duplication	BovineHD1400000427	BovineHD3300001577
CNV_16678	chr14:1471803-1633094	23	161292	3	Duplication	BovineHD1400000427	BovineHD4100010559
CNV_16682	chr14:1484127-1548329	10	64203	3	Duplication	BovineHD1400000430	BovineHD3300001577
CNV_16690	chr14:1645654-1705428	10	59775	1	Deletion	BovineHD4100010557	BovineHD1400000462
CNV_16696	chr14:1653508-1759107	19	105600	1	Deletion	BovineHD1400000452	BovineHD1400000471
CNV_16697	chr14:1653508-1765231	21	111724	1	Deletion	BovineHD1400000452	BovineHD1400000474
CNV_16698	chr14:1653508-1773855	24	120348	1	Deletion	BovineHD1400000452	BovineHD1400000477
CNV_16708	chr14:1688703-1759107	15	70405	1	Deletion	BovineHD1400000457	BovineHD1400000471
CNV_16710	chr14:1688703-1765231	17	76529	1	Deletion	BovineHD1400000457	BovineHD1400000474
CNV_16731	chr14:1934699-1977348	15	42650	1	Deletion	BovineHD1400000523	BovineHD1400000538
CNV_16800	chr14:2229103-2311853	34	82751	3	Duplication	BovineHD1400000619	BovineHD4100010562
CNV_16828	chr14:2535244-2610390	14	75147	1	Deletion	BovineHD1400000702	BovineHD1400000717
CNV_16832	chr14:2535244-2724945	42	189702	1	Deletion	BovineHD1400000702	BovineHD1400000756
CNV_16833	chr14:2547733-2616322	14	68590	1	Deletion	BovineHD1400000700	ARS-BFGL-NGS-74378
CNV_16836	chr14:2547733-2661062	23	113330	1	Deletion	BovineHD1400000700	BovineHD1400000729
CNV_16843	chr14:2645034-2724945	23	79912	1	Deletion	BovineHD1400000724	BovineHD1400000756
[truncated: 2,115 more rows]

## Sheet: Table S2
Descriptive statistics for non-redundant high-confidence CNVs identified - Ladeira et al. (2025)
CNV type	Number of samples carrying high-confidence CNVs	Number of high-confidence CNVs	Mean length (kb)	Median length (kb)	Minimum length (kb)	Maximum length (kb)
Deletion (0/1)*	3401	3200	59.94	44.45	5.44	734.81
Duplication (3/4)*	3324	913	92.7	62.44	7.21	1002.92
Overall (0/1/3/4)*	3463	4113	67.21	48.91	5.44	1002.92
*0 = homozygous deletion, 1 = heterozygous deletion, 3 = heterozygous duplication, and 4 = homozygous duplication.
Mean probe density (number of SNPs per Mb of high-confidence CNV)
Total length of CNVs (Mb)	276.442
Total number of SNPs within CNVs	82808
Average number of SNPs per 1 Mb of CNV	299.549

## Sheet: Table S3
List of high-confidence CNVRs identified in the present study - Ladeira et al. (2025)
High-confidence CNVR ID	Chromosome	Start	End	Length (bp)	Number of high-confidence CNVs	Type
CNVR_1	1	1581113	1601750	20638	6	Deletion
CNVR_2	1	3136274	3179438	43165	57	Deletion
CNVR_3	1	6816711	6864130	47420	39	Deletion
CNVR_4	1	9573002	9593648	20647	7	Deletion
CNVR_5	1	11280876	11318197	37322	5	Duplication
CNVR_6	1	15039716	15098299	58584	6	Duplication
CNVR_7	1	19707163	19741379	34217	7	Duplication
CNVR_8	1	21317638	21340708	23071	39	Deletion
CNVR_9	1	42495866	42575515	79650	66	Deletion
CNVR_10	1	45814616	45869917	55302	5	Complex
CNVR_11	1	54380991	54397309	16319	46	Complex
CNVR_12	1	57942529	58022890	80362	11	Deletion
CNVR_13	1	58976674	58994124	17451	11	Deletion
CNVR_14	1	67574073	67629046	54974	41	Duplication
CNVR_15	1	67661660	67686039	24380	7	Deletion
CNVR_16	1	70150192	70170260	20069	45	Duplication
CNVR_17	1	70600562	70650197	49636	50	Deletion
CNVR_18	1	71401558	71453574	52017	11	Deletion
CNVR_19	1	73063367	73125912	62546	73	Duplication
CNVR_20	1	76841239	76852856	11618	6	Deletion
CNVR_21	1	82254240	82355959	101720	5	Duplication
CNVR_22	1	82596406	82629705	33300	7	Deletion
CNVR_23	1	82804833	82997331	192499	32	Deletion
CNVR_24	1	85274415	85333045	58631	55	Deletion
CNVR_25	1	87735712	87800605	64894	28	Deletion
CNVR_26	1	88315951	88530420	214470	375	Deletion
CNVR_27	1	92845638	92961273	115636	236	Duplication
CNVR_28	1	93363216	93763299	400084	173	Deletion
CNVR_29	1	97336262	97358937	22676	24	Deletion
CNVR_30	1	102396374	102418201	21828	94	Deletion
CNVR_31	1	107387028	107395910	8883	20	Deletion
CNVR_32	1	120885283	120963667	78385	76	Deletion
CNVR_33	1	130146349	130222497	76149	70	Deletion
CNVR_34	1	135470409	135497279	26871	16	Deletion
CNVR_35	1	144286182	144357442	71261	16	Deletion
CNVR_36	1	144394877	144468947	74071	15	Deletion
CNVR_37	1	145248218	145324557	76340	138	Deletion
CNVR_38	1	145652140	145675176	23037	23	Deletion
CNVR_39	1	145808623	145868968	60346	49	Deletion
CNVR_40	1	145949545	146012191	62647	7	Deletion
CNVR_41	1	148523433	148552963	29531	68	Deletion
CNVR_42	1	152283412	152362161	78750	7	Deletion
CNVR_43	1	152657715	152700903	43189	6	Deletion
CNVR_44	1	153322467	153347393	24927	5	Deletion
CNVR_45	1	153470674	153481340	10667	6	Deletion
CNVR_46	1	153533628	153554123	20496	11	Deletion
CNVR_47	1	153880221	153976232	96012	11	Deletion
CNVR_48	1	154018942	154046473	27532	27	Deletion
CNVR_49	1	154054353	154208205	153853	153	Deletion
CNVR_50	1	155418178	155536634	118457	29	Deletion
CNVR_51	1	156799933	156816782	16850	20	Deletion
CNVR_52	1	157130083	157199865	69783	10	Deletion
CNVR_53	1	157257985	157381230	123246	178	Deletion
CNVR_54	1	157479377	157561069	81693	112	Complex
CNVR_55	1	157638019	157699483	61465	29	Duplication
CNVR_56	1	158387754	158475691	87938	6	Deletion
CNVR_57	2	1831056	1923157	92102	45	Deletion
CNVR_58	2	4021245	4043289	22045	24	Deletion
CNVR_59	2	4168737	4237903	69167	44	Deletion
CNVR_60	2	4842665	4908919	66255	99	Deletion
CNVR_61	2	5422286	5482423	60138	8	Deletion
CNVR_62	2	11914701	11957602	42902	34	Deletion
CNVR_63	2	14907654	14944880	37227	6	Deletion
CNVR_64	2	15720289	15754472	34184	6	Deletion
CNVR_65	2	18396431	18431703	35273	8	Deletion
CNVR_66	2	20721924	20840274	118351	278	Deletion
CNVR_67	2	21736990	21789114	52125	13	Duplication
CNVR_68	2	24412618	24475100	62483	21	Deletion
CNVR_69	2	32575328	32638625	63298	7	Deletion
CNVR_70	2	34080426	34117594	37169	8	Deletion
CNVR_71	2	35131256	35173942	42687	8	Deletion
CNVR_72	2	37137585	37185766	48182	6	Deletion
CNVR_73	2	47421676	47463911	42236	13	Duplication
CNVR_74	2	56256033	56284122	28090	5	Duplication
CNVR_75	2	66092265	66152506	60242	94	Duplication
CNVR_76	2	79447099	79500992	53894	6	Duplication
CNVR_77	2	82601954	82671570	69617	399	Deletion
CNVR_78	2	88023269	88050951	27683	6	Deletion
CNVR_79	2	97592387	97645339	52953	7	Deletion
CNVR_80	2	106446238	106529056	82819	119	Duplication
CNVR_81	2	110469774	110504022	34249	6	Deletion
CNVR_82	2	118840266	118864660	24395	8	Deletion
CNVR_83	2	118870775	118945847	75073	429	Duplication
CNVR_84	2	119641403	119821813	180411	115	Duplication
CNVR_85	2	120883974	120912789	28816	14	Deletion
CNVR_86	2	121437785	121485120	47336	17	Deletion
CNVR_87	2	123735242	123851299	116058	143	Deletion
CNVR_88	2	125472384	125496500	24117	5	Deletion
CNVR_89	2	128011005	128026498	15494	29	Deletion
CNVR_90	2	129277519	129330790	53272	17	Deletion
CNVR_91	2	130240381	130271596	31216	15	Deletion
CNVR_92	2	130719362	130780001	60640	5	Duplication
CNVR_93	2	130899002	130985433	86432	61	Deletion
CNVR_94	2	131097138	131144026	46889	8	Deletion
CNVR_95	2	131511291	131832573	321283	5	Duplication
CNVR_96	2	131905928	131952913	46986	33	Deletion
CNVR_97	2	133574751	133608430	33680	5	Deletion
CNVR_98	2	134132262	134166076	33815	5	Duplication
CNVR_99	2	135009210	135061271	52062	8	Deletion
CNVR_100	2	135580305	135611904	31600	14	Deletion
CNVR_101	2	135636113	135665935	29823	7	Deletion
CNVR_102	2	135903292	135944957	41666	10	Deletion
CNVR_103	2	136008013	136057375	49363	50	Deletion
CNVR_104	3	676816	760855	84040	294	Duplication
CNVR_105	3	2028874	2072275	43402	123	Deletion
CNVR_106	3	8404570	8443863	39294	17	Deletion
CNVR_107	3	9573777	9594845	21069	5	Deletion
CNVR_108	3	15150958	15292035	141078	8	Duplication
CNVR_109	3	15512531	15551034	38504	24	Deletion
CNVR_110	3	16476154	16510191	34038	8	Deletion
CNVR_111	3	18939012	18981594	42583	11	Deletion
CNVR_112	3	24105929	24138321	32393	100	Deletion
CNVR_113	3	32194705	32217204	22500	5	Deletion
CNVR_114	3	33956881	33980164	23284	10	Deletion
CNVR_115	3	34135031	34166468	31438	5	Deletion
CNVR_116	3	40378872	40416046	37175	11	Duplication
CNVR_117	3	49233756	49256365	22610	49	Deletion
CNVR_118	3	49328762	49358372	29611	5	Deletion
CNVR_119	3	52396691	52427882	31192	20	Deletion
CNVR_120	3	53419400	53454722	35323	40	Deletion
CNVR_121	3	54093636	54104344	10709	21	Duplication
CNVR_122	3	54363519	54644989	281471	46	Duplication
CNVR_123	3	75871439	75914614	43176	5	Duplication
CNVR_124	3	84115641	84140187	24547	81	Deletion
CNVR_125	3	92719137	92745703	26567	7	Deletion
CNVR_126	3	94949001	95017906	68906	16	Deletion
CNVR_127	3	99596625	99681755	85131	53	Deletion
CNVR_128	3	101184420	101232387	47968	42	Deletion
CNVR_129	3	101385424	101416510	31087	15	Deletion
CNVR_130	3	102076261	102126610	50350	21	Deletion
CNVR_131	3	104998261	105141983	143723	17	Duplication
CNVR_132	3	105355969	105438717	82749	33	Deletion
CNVR_133	3	106291954	106329279	37326	8	Deletion
CNVR_134	3	107161939	107185198	23260	7	Deletion
CNVR_135	3	109665491	109731637	66147	36	Deletion
CNVR_136	3	109747394	109839276	91883	54	Duplication
CNVR_137	3	113402934	113451193	48260	6	Deletion
CNVR_138	3	115040734	115056511	15778	9	Deletion
CNVR_139	3	116981762	117027387	45626	30	Deletion
CNVR_140	3	117438836	117505205	66370	459	Deletion
CNVR_141	3	117558404	117594118	35715	14	Deletion
CNVR_142	3	118085589	118101095	15507	9	Deletion
CNVR_143	3	118738919	118763152	24234	16	Deletion
CNVR_144	3	119928011	120095841	167831	159	Deletion
CNVR_145	3	120167160	120267810	100651	60	Deletion
CNVR_146	3	120336422	120356524	20103	13	Deletion
CNVR_147	3	120615051	120738338	123288	18	Deletion
CNVR_148	3	120814725	120870238	55514	5	Deletion
CNVR_149	4	182210	369942	187733	5	Deletion
CNVR_150	4	609078	650192	41115	10	Deletion
CNVR_151	4	4581806	4616458	34653	8	Deletion
CNVR_152	4	6109391	6132029	22639	7	Deletion
CNVR_153	4	7597654	7623872	26219	11	Deletion
CNVR_154	4	7820048	7863031	42984	5	Deletion
CNVR_155	4	9755834	9779525	23692	39	Deletion
CNVR_156	4	14374527	14409124	34598	14	Deletion
CNVR_157	4	15274244	15297685	23442	28	Deletion
CNVR_158	4	20458898	20494541	35644	6	Deletion
CNVR_159	4	20743875	20769907	26033	74	Deletion
CNVR_160	4	48302349	48315849	13501	7	Deletion
CNVR_161	4	48548061	48600523	52463	9	Deletion
CNVR_162	4	62030852	62049077	18226	7	Duplication
CNVR_163	4	63845186	63908469	63284	5	Deletion
CNVR_164	4	65968248	66013467	45220	15	Duplication
CNVR_165	4	68793157	68953630	160474	727	Deletion
CNVR_166	4	72844131	72865541	21411	5	Deletion
CNVR_167	4	76258296	76280133	21838	87	Deletion
CNVR_168	4	77058910	77137872	78963	6	Deletion
CNVR_169	4	82698947	82737793	38847	670	Duplication
CNVR_170	4	84484579	84500417	15839	7	Deletion
CNVR_171	4	86712561	86740863	28303	6	Deletion
CNVR_172	4	91441317	91497709	56393	37	Duplication
CNVR_173	4	92542300	92580131	37832	16	Deletion
CNVR_174	4	92790044	92900769	110726	49	Deletion
CNVR_175	4	93081182	93134117	52936	5	Deletion
CNVR_176	4	95271983	95293625	21643	14	Deletion
CNVR_177	4	98808423	98904676	96254	25	Deletion
CNVR_178	4	102607787	102635484	27698	26	Deletion
CNVR_179	4	102972597	103026614	54018	5	Deletion
CNVR_180	4	105086251	105160865	74615	135	Deletion
CNVR_181	4	105221232	105304020	82789	83	Duplication
CNVR_182	4	106359231	106435387	76157	122	Duplication
CNVR_183	4	107314476	107351703	37228	27	Duplication
CNVR_184	4	107616045	107676277	60233	19	Deletion
CNVR_185	4	112231032	112260081	29050	32	Deletion
CNVR_186	4	112311559	112370072	58514	10	Deletion
CNVR_187	4	112614466	112678221	63756	277	Deletion
CNVR_188	4	112781436	112826726	45291	54	Deletion
CNVR_189	4	112837075	113108981	271907	170	Duplication
CNVR_190	4	113526332	113710038	183707	27	Deletion
CNVR_191	4	114601793	114645499	43707	15	Deletion
CNVR_192	4	116890259	116940312	50054	7	Deletion
CNVR_193	4	117223706	117239410	15705	6	Deletion
CNVR_194	4	117434751	117460571	25821	11	Deletion
CNVR_195	4	118121971	118166418	44448	64	Deletion
CNVR_196	4	118888567	118955681	67115	13	Deletion
CNVR_197	4	119666783	119704578	37796	12	Deletion
CNVR_198	5	17156162	17167049	10888	5	Duplication
CNVR_199	5	25972306	26079030	106725	98	Deletion
CNVR_200	5	26379214	26500562	121349	46	Duplication
CNVR_201	5	27805091	27871538	66448	11	Deletion
CNVR_202	5	30314986	30438787	123802	23	Duplication
CNVR_203	5	36604960	36652537	47578	22	Deletion
CNVR_204	5	56042169	56160353	118185	139	Duplication
CNVR_205	5	56209947	56263909	53963	8	Deletion
CNVR_206	5	57516539	57562848	46310	13	Deletion
CNVR_207	5	58484356	58530852	46497	21	Deletion
CNVR_208	5	59063950	59241566	177617	18	Duplication
CNVR_209	5	69875045	69896247	21203	10	Deletion
CNVR_210	5	73566055	73592002	25948	7	Deletion
CNVR_211	5	75925896	75943781	17886	5	Deletion
CNVR_212	5	82057231	82085293	28063	33	Deletion
CNVR_213	5	88664970	88681101	16132	41	Deletion
CNVR_214	5	97307535	97360268	52734	34	Deletion
CNVR_215	5	98846920	98865023	18104	93	Deletion
CNVR_216	5	106747211	106778900	31690	60	Duplication
CNVR_217	5	107423031	107447938	24908	13	Deletion
CNVR_218	5	107593341	107662273	68933	7	Duplication
CNVR_219	5	107688750	107722898	34149	41	Deletion
CNVR_220	5	108790338	108858328	67991	63	Deletion
CNVR_221	5	108972085	108996628	24544	7	Duplication
CNVR_222	5	109622419	109651449	29031	5	Deletion
CNVR_223	5	110186268	110266080	79813	987	Duplication
CNVR_224	5	111075204	111102666	27463	59	Deletion
CNVR_225	5	111717923	111756580	38658	6	Deletion
CNVR_226	5	112341605	112399164	57560	9	Deletion
CNVR_227	5	112759786	112805426	45641	31	Duplication
CNVR_228	5	112833993	112910361	76369	25	Deletion
CNVR_229	5	113885833	113960444	74612	22	Deletion
CNVR_230	5	115395613	115425157	29545	12	Deletion
CNVR_231	5	115738630	115813927	75298	75	Duplication
CNVR_232	5	116344849	116432913	88065	317	Deletion
CNVR_233	5	116844276	116926941	82666	11	Deletion
CNVR_234	5	117211139	117246035	34897	19	Deletion
CNVR_235	5	117847326	117862965	15640	5	Duplication
CNVR_236	5	118300392	118386154	85763	45	Deletion
CNVR_237	5	118441611	118459337	17727	10	Deletion
CNVR_238	5	119544930	119685928	140999	74	Deletion
CNVR_239	5	119748969	119832347	83379	31	Deletion
CNVR_240	5	119970872	120013352	42481	9	Deletion
CNVR_241	6	386837	492748	105912	126	Duplication
CNVR_242	6	2091120	2121352	30233	5	Deletion
CNVR_243	6	2406762	2432955	26194	8	Deletion
CNVR_244	6	3548812	3573902	25091	5	Deletion
CNVR_245	6	3584417	3606918	22502	5	Deletion
CNVR_246	6	13053241	13077286	24046	13	Deletion
CNVR_247	6	13107149	13129161	22013	40	Deletion
CNVR_248	6	14830924	14879462	48539	106	Deletion
CNVR_249	6	15670645	15688290	17646	26	Deletion
CNVR_250	6	20690699	20716045	25347	10	Deletion
CNVR_251	6	31590806	31628580	37775	11	Deletion
CNVR_252	6	51884459	52200066	315608	239	Deletion
CNVR_253	6	57939675	57973805	34131	13	Deletion
CNVR_254	6	60757621	60788433	30813	12	Deletion
CNVR_255	6	63092317	63109872	17556	13	Deletion
CNVR_256	6	84395081	84419519	24439	11	Deletion
CNVR_257	6	89061937	89100991	39055	33	Deletion
CNVR_258	6	102014973	102047785	32813	32	Deletion
CNVR_259	6	104788457	104807677	19221	7	Deletion
CNVR_260	6	108746454	108834453	88000	186	Deletion
CNVR_261	6	109960762	109983810	23049	17	Deletion
CNVR_262	6	114163014	114262129	99116	111	Duplication
CNVR_263	6	114535747	114659715	123969	16	Deletion
CNVR_264	6	115417070	115506124	89055	94	Complex
CNVR_265	6	116226379	116277506	51128	58	Deletion
CNVR_266	6	116323001	116379088	56088	22	Deletion
CNVR_267	6	116441231	116479607	38377	8	Duplication
CNVR_268	6	116574227	116659619	85393	6	Deletion
CNVR_269	6	117002222	117053193	50972	45	Deletion
CNVR_270	6	117343358	117407851	64494	241	Deletion
CNVR_271	7	1361717	1410608	48892	104	Deletion
CNVR_272	7	2676910	2699005	22096	6	Deletion
CNVR_273	7	2965310	3007912	42603	11	Deletion
CNVR_274	7	3104892	3172896	68005	48	Deletion
CNVR_275	7	3540872	3616545	75674	5	Duplication
CNVR_276	7	4694254	4744019	49766	5	Deletion
CNVR_277	7	5747699	5760662	12964	5	Deletion
CNVR_278	7	6170671	6202173	31503	169	Deletion
CNVR_279	7	7703235	7731659	28425	37	Deletion
CNVR_280	7	7909565	7948217	38653	15	Deletion
CNVR_281	7	8786159	9789073	1002915	1797	Duplication
CNVR_282	7	10075928	10164955	89028	933	Duplication
CNVR_283	7	10230437	10436737	206301	329	Deletion
CNVR_284	7	11595876	11634905	39030	22	Deletion
CNVR_285	7	11688681	11733951	45271	10	Deletion
CNVR_286	7	12743626	12812113	68488	21	Deletion
CNVR_287	7	14027335	14090516	63182	201	Deletion
CNVR_288	7	15623134	15637563	14430	6	Deletion
CNVR_289	7	15849191	15896014	46824	30	Deletion
CNVR_290	7	18513569	18558647	45079	7	Deletion
CNVR_291	7	26495111	26511741	16631	7	Duplication
CNVR_292	7	28261513	28314035	52523	15	Deletion
CNVR_293	7	29583201	29611555	28355	12	Deletion
CNVR_294	7	30709027	30733182	24156	132	Deletion
CNVR_295	7	37601868	37723016	121149	22	Duplication
CNVR_296	7	37998817	38124565	125749	75	Deletion
CNVR_297	7	38676488	38753839	77352	22	Duplication
CNVR_298	7	41329835	41391178	61344	105	Deletion
CNVR_299	7	41582849	41756370	173522	324	Deletion
CNVR_300	7	43136034	43288036	152003	94	Deletion
CNVR_301	7	43860219	43904171	43953	18	Deletion
CNVR_302	7	44084172	44198448	114277	113	Deletion
CNVR_303	7	44459201	44523678	64478	87	Duplication
CNVR_304	7	46173313	46341627	168315	38	Duplication
CNVR_305	7	49804669	49848783	44115	9	Deletion
CNVR_306	7	50600081	50643423	43343	6	Duplication
CNVR_307	7	50862531	50952447	89917	11	Deletion
CNVR_308	7	51886970	51981817	94848	588	Deletion
CNVR_309	7	52210371	52345469	135099	191	Deletion
CNVR_310	7	52420474	52509910	89437	137	Deletion
CNVR_311	7	62179094	62237664	58571	10	Duplication
CNVR_312	7	63787921	63876646	88726	18	Deletion
CNVR_313	7	80686312	80700119	13808	37	Deletion
CNVR_314	7	88185931	88235777	49847	64	Deletion
CNVR_315	7	93027153	93090010	62858	317	Deletion
CNVR_316	7	97995506	98037214	41709	25	Deletion
CNVR_317	7	101740304	101777912	37609	5	Deletion
CNVR_318	7	106623039	106649948	26910	5	Deletion
CNVR_319	7	106656404	106665292	8889	6	Deletion
CNVR_320	7	106931700	107026678	94979	37	Deletion
CNVR_321	7	107095006	107112158	17153	7	Deletion
CNVR_322	7	108255889	108294986	39098	36	Deletion
CNVR_323	7	108334373	108380129	45757	22	Deletion
CNVR_324	7	109033578	109074445	40868	14	Deletion
CNVR_325	7	109150344	109175840	25497	65	Deletion
CNVR_326	7	110286701	110332958	46258	134	Deletion
CNVR_327	7	110546805	110597990	51186	129	Deletion
CNVR_328	8	1033350	1067556	34207	48	Deletion
CNVR_329	8	1173209	1197181	23973	6	Deletion
CNVR_330	8	1623434	1647891	24458	19	Deletion
CNVR_331	8	1880548	1903218	22671	11	Deletion
CNVR_332	8	5871135	5918623	47489	65	Deletion
CNVR_333	8	7687904	7726703	38800	24	Deletion
CNVR_334	8	9615304	9643721	28418	104	Deletion
CNVR_335	8	13079867	13125539	45673	370	Deletion
CNVR_336	8	22082272	22132384	50113	69	Deletion
CNVR_337	8	24964450	25008449	44000	46	Duplication
CNVR_338	8	26824854	26889549	64696	7	Deletion
CNVR_339	8	27502152	27515785	13634	20	Deletion
CNVR_340	8	32497616	32842265	344650	24	Deletion
CNVR_341	8	34528550	34568189	39640	100	Deletion
CNVR_342	8	34938360	34988332	49973	33	Duplication
CNVR_343	8	42511970	42556530	44561	30	Deletion
CNVR_344	8	53371995	53435583	63589	28	Duplication
CNVR_345	8	61212042	61464554	252513	497	Duplication
CNVR_346	8	63819493	63865567	46075	27	Deletion
CNVR_347	8	69230914	69317161	86248	96	Duplication
CNVR_348	8	69761244	69841392	80149	541	Duplication
CNVR_349	8	69862528	69890825	28298	23	Deletion
CNVR_350	8	75156122	75214429	58308	26	Deletion
CNVR_351	8	75931055	76033292	102238	28	Deletion
CNVR_352	8	81535260	81646914	111655	31	Deletion
CNVR_353	8	83966725	84119856	153132	65	Duplication
CNVR_354	8	84895222	84908280	13059	12	Deletion
CNVR_355	8	100513174	100527732	14559	13	Deletion
CNVR_356	8	103487143	103563463	76321	20	Duplication
CNVR_357	8	111594140	111708662	114523	67	Duplication
CNVR_358	8	111917537	111987883	70347	39	Complex
CNVR_359	8	112078204	112102171	23968	28	Deletion
CNVR_360	8	112111420	112145735	34316	17	Duplication
CNVR_361	8	112340149	112345587	5439	166	Deletion
CNVR_362	8	112684624	112769490	84867	54	Deletion
CNVR_363	8	112860820	113036414	175595	42	Complex
CNVR_364	9	8714710	8753572	38863	5	Deletion
CNVR_365	9	9772884	9823300	50417	6	Deletion
CNVR_366	9	9915513	9977250	61738	78	Deletion
CNVR_367	9	25516901	25572288	55388	9	Deletion
CNVR_368	9	26981022	27009661	28640	12	Duplication
CNVR_369	9	30539303	30579950	40648	140	Deletion
CNVR_370	9	31948035	31967581	19547	30	Deletion
CNVR_371	9	36078422	36090301	11880	6	Deletion
CNVR_372	9	39745612	39766938	21327	19	Deletion
CNVR_373	9	40084053	40120052	36000	16	Duplication
CNVR_374	9	40679747	40709583	29837	59	Deletion
CNVR_375	9	41608301	41659327	51027	27	Deletion
CNVR_376	9	42397647	42436514	38868	166	Deletion
CNVR_377	9	42693176	42782869	89694	5	Duplication
CNVR_378	9	42889827	42939712	49886	10	Deletion
CNVR_379	9	44726004	44875567	149564	486	Duplication
CNVR_380	9	49271986	49366561	94576	47	Duplication
CNVR_381	9	50187051	50246135	59085	13	Deletion
CNVR_382	9	57199196	57253244	54049	7	Deletion
CNVR_383	9	78683760	78739372	55613	25	Deletion
CNVR_384	9	80503311	80511749	8439	7	Deletion
CNVR_385	9	80964279	81006387	42109	45	Deletion
CNVR_386	9	81567568	81594588	27021	34	Deletion
CNVR_387	9	86680901	86720662	39762	14	Deletion
CNVR_388	9	91858361	91996002	137642	38	Deletion
CNVR_389	9	93851763	93940685	88923	86	Deletion
CNVR_390	9	94950824	95004063	53240	7	Deletion
CNVR_391	9	96201639	96301644	100006	128	Deletion
CNVR_392	9	96668519	96682058	13540	7	Deletion
CNVR_393	9	100699166	100741967	42802	7	Deletion
CNVR_394	9	101287797	101327343	39547	19	Deletion
CNVR_395	9	102192589	102217725	25137	5	Deletion
CNVR_396	9	102279672	102320297	40626	19	Deletion
CNVR_397	9	102366871	102398966	32096	51	Deletion
CNVR_398	9	102433671	102481747	48077	96	Deletion
CNVR_399	9	102597803	102637600	39798	5	Deletion
CNVR_400	9	103158987	103229453	70467	22	Deletion
CNVR_401	9	103867261	103971378	104118	80	Deletion
CNVR_402	9	103976150	104110205	134056	21	Complex
CNVR_403	9	104218103	104284712	66610	6	Duplication
CNVR_404	9	104377450	104427190	49741	383	Deletion
CNVR_405	10	960356	1010319	49964	5	Deletion
CNVR_406	10	1564622	1632002	67381	179	Deletion
CNVR_407	10	6340574	6362164	21591	24	Deletion
CNVR_408	10	6649880	6679157	29278	8	Deletion
CNVR_409	10	7085592	7105788	20197	46	Deletion
CNVR_410	10	8367676	8392749	25074	9	Deletion
CNVR_411	10	9042523	9083987	41465	5	Deletion
CNVR_412	10	9555156	9608295	53140	19	Deletion
CNVR_413	10	9694223	9713402	19180	40	Deletion
CNVR_414	10	11999632	12058675	59044	264	Deletion
CNVR_415	10	12268597	12330324	61728	183	Deletion
CNVR_416	10	21198519	21256891	58373	13	Duplication
CNVR_417	10	22777215	22937194	159980	7	Deletion
CNVR_418	10	23223369	23455830	232462	6	Duplication
CNVR_419	10	24787530	24822389	34860	58	Deletion
CNVR_420	10	24904079	24935093	31015	11	Deletion
CNVR_421	10	25046745	25242762	196018	50	Deletion
CNVR_422	10	25982551	26028650	46100	55	Deletion
CNVR_423	10	26699741	26733405	33665	7	Deletion
CNVR_424	10	27020800	27054656	33857	257	Deletion
CNVR_425	10	35865699	35989426	123728	43	Deletion
CNVR_426	10	36185548	36244657	59110	7	Duplication
CNVR_427	10	37202294	37295879	93586	66	Deletion
CNVR_428	10	37975134	38034010	58877	17	Deletion
CNVR_429	10	45318662	45337708	19047	5	Deletion
CNVR_430	10	45942356	45968518	26163	32	Deletion
CNVR_431	10	48015344	48044007	28664	18	Deletion
CNVR_432	10	57760182	57791062	30881	13	Duplication
CNVR_433	10	65214670	65324995	110326	43	Deletion
CNVR_434	10	65690588	65723619	33032	8	Complex
CNVR_435	10	70555265	70632140	76876	6	Deletion
CNVR_436	10	71734602	71761533	26932	43	Deletion
CNVR_437	10	76855962	76894527	38566	155	Deletion
CNVR_438	10	77294140	77310958	16819	75	Deletion
CNVR_439	10	78537516	78568715	31200	32	Duplication
CNVR_440	10	82278303	82292429	14127	25	Deletion
CNVR_441	10	84972916	85072909	99994	35	Deletion
CNVR_442	10	85122238	85174423	52186	6	Deletion
CNVR_443	10	85787290	85884605	97316	16	Deletion
CNVR_444	10	88985202	89002603	17402	8	Deletion
CNVR_445	10	91395870	91418449	22580	10	Duplication
CNVR_446	10	96278711	96291618	12908	11	Duplication
CNVR_447	10	100069338	100093107	23770	46	Deletion
CNVR_448	10	100156088	100198952	42865	207	Deletion
CNVR_449	10	101854341	101896434	42094	39	Deletion
CNVR_450	10	101993062	102028632	35571	5	Deletion
CNVR_451	10	102093985	102220903	126919	109	Deletion
CNVR_452	10	102383061	102440932	57872	73	Deletion
CNVR_453	10	102643705	102671465	27761	10	Deletion
CNVR_454	11	2044237	2068740	24504	24	Deletion
CNVR_455	11	2794680	2824690	30011	6	Deletion
CNVR_456	11	4530290	4618466	88177	77	Deletion
CNVR_457	11	4702074	4725573	23500	39	Deletion
CNVR_458	11	7425529	7449660	24132	15	Deletion
CNVR_459	11	10123287	10218640	95354	5	Deletion
CNVR_460	11	10617575	10682721	65147	63	Deletion
CNVR_461	11	11158250	11274816	116567	49	Deletion
CNVR_462	11	11489814	11518585	28772	5	Deletion
CNVR_463	11	12375160	12419796	44637	28	Deletion
CNVR_464	11	12989684	13064706	75023	34	Deletion
CNVR_465	11	13146741	13236152	89412	255	Duplication
CNVR_466	11	14657547	14721298	63752	6	Deletion
CNVR_467	11	21730189	21743801	13613	15	Deletion
CNVR_468	11	27351355	27391725	40371	14	Deletion
CNVR_469	11	44494762	44553046	58285	7	Deletion
CNVR_470	11	45991914	46034948	43035	6	Deletion
CNVR_471	11	46785629	46807625	21997	13	Duplication
CNVR_472	11	47242557	47330189	87633	308	Deletion
CNVR_473	11	58410877	58487002	76126	5	Deletion
CNVR_474	11	63010178	63059883	49706	13	Deletion
CNVR_475	11	70655625	70670076	14452	59	Deletion
CNVR_476	11	71339045	71401956	62912	31	Deletion
CNVR_477	11	72221223	72283993	62771	11	Deletion
CNVR_478	11	73302300	73325302	23003	53	Deletion
CNVR_479	11	73950238	74065288	115051	17	Deletion
CNVR_480	11	75106218	75211505	105288	82	Duplication
CNVR_481	11	78193918	78233235	39318	48	Deletion
CNVR_482	11	78493689	78598443	104755	30	Duplication
CNVR_483	11	82849258	82975586	126329	83	Deletion
CNVR_484	11	86042288	86069116	26829	5	Deletion
CNVR_485	11	93202492	93223522	21031	8	Deletion
CNVR_486	11	93498677	93566070	67394	52	Duplication
CNVR_487	11	94475523	94531132	55610	20	Deletion
CNVR_488	11	95469182	95546064	76883	44	Deletion
CNVR_489	11	97449174	97479558	30385	10	Deletion
CNVR_490	11	97935252	97962133	26882	9	Deletion
CNVR_491	11	100664827	100713420	48594	6	Deletion
CNVR_492	11	102245449	102281782	36334	19	Deletion
CNVR_493	11	103507583	103585116	77534	14	Duplication
CNVR_494	11	103680530	103858389	177860	175	Deletion
CNVR_495	11	103933790	104097856	164067	25	Deletion
CNVR_496	11	104182962	104238894	55933	54	Duplication
CNVR_497	11	104256742	104340130	83389	164	Deletion
CNVR_498	11	104679827	104722406	42580	10	Duplication
CNVR_499	11	105563048	105585916	22869	8	Deletion
CNVR_500	11	105910734	106073628	162895	219	Complex
CNVR_501	11	106167016	106275988	108973	16	Deletion
CNVR_502	12	2378054	2410968	32915	60	Deletion
CNVR_503	12	12036081	12082920	46840	55	Deletion
CNVR_504	12	18029004	18046512	17509	18	Deletion
CNVR_505	12	19000336	19034479	34144	7	Deletion
CNVR_506	12	24312108	24426412	114305	18	Deletion
CNVR_507	12	24693397	24736347	42951	10	Deletion
CNVR_508	12	27986568	28025458	38891	13	Deletion
CNVR_509	12	30324792	30386643	61852	12	Deletion
CNVR_510	12	32070128	32124995	54868	30	Deletion
CNVR_511	12	34228127	34380852	152726	91	Deletion
CNVR_512	12	34479293	34507220	27928	15	Deletion
CNVR_513	12	35377033	35469602	92570	50	Deletion
CNVR_514	12	36040663	36128393	87731	119	Deletion
CNVR_515	12	55780260	55844011	63752	139	Duplication
CNVR_516	12	61492799	61519028	26230	25	Duplication
CNVR_517	12	67001199	67047935	46737	418	Deletion
CNVR_518	12	70124010	70777223	653214	711	Deletion
CNVR_519	12	71182237	71262954	80718	7	Duplication
CNVR_520	12	71377919	71508845	130927	44	Deletion
CNVR_521	12	71701903	71765886	63984	15	Deletion
CNVR_522	12	71894273	72099398	205126	864	Deletion
CNVR_523	12	74625962	74649720	23759	78	Deletion
CNVR_524	12	75658287	75686238	27952	10	Deletion
CNVR_525	12	76213002	76266935	53934	12	Deletion
CNVR_526	12	76655416	76756651	101236	47	Deletion
CNVR_527	12	77162363	77233621	71259	35	Deletion
CNVR_528	12	78872974	78925997	53024	17	Deletion
CNVR_529	12	79062831	79079612	16782	5	Deletion
CNVR_530	12	85225566	85267889	42324	32	Deletion
CNVR_531	12	85466013	85516610	50598	15	Deletion
CNVR_532	12	86302671	86317082	14412	5	Deletion
CNVR_533	12	86419811	86498702	78892	58	Deletion
CNVR_534	12	86594243	86650432	56190	26	Deletion
CNVR_535	12	86827068	86858840	31773	8	Deletion
CNVR_536	12	87041299	87141742	100444	5	Duplication
CNVR_537	13	2529898	2555223	25326	6	Deletion
CNVR_538	13	3929948	3989149	59202	188	Deletion
CNVR_539	13	7408440	7426101	17662	7	Deletion
CNVR_540	13	8730615	8766042	35428	6	Deletion
CNVR_541	13	12865495	12908840	43346	5	Deletion
CNVR_542	13	15929813	15974589	44777	9	Deletion
CNVR_543	13	16486013	16505307	19295	30	Deletion
CNVR_544	13	16526600	16555074	28475	5	Deletion
CNVR_545	13	17293899	17398023	104125	32	Deletion
CNVR_546	13	17552498	17599771	47274	6	Deletion
CNVR_547	13	18471890	18489670	17781	5	Deletion
CNVR_548	13	19925529	19992528	67000	11	Deletion
CNVR_549	13	22440501	22478032	37532	20	Deletion
CNVR_550	13	22700559	22749262	48704	148	Deletion
CNVR_551	13	23338473	23448643	110171	142	Deletion
CNVR_552	13	24378395	24391432	13038	6	Deletion
CNVR_553	13	25366420	25394539	28120	7	Deletion
CNVR_554	13	29900804	29921382	20579	11	Deletion
CNVR_555	13	35029183	35050632	21450	5	Deletion
CNVR_556	13	36816268	36836703	20436	11	Deletion
CNVR_557	13	42795853	42825818	29966	6	Deletion
CNVR_558	13	43296297	43433183	136887	127	Duplication
CNVR_559	13	43868655	43884214	15560	8	Deletion
CNVR_560	13	45079568	45166659	87092	5	Deletion
CNVR_561	13	46520325	46553974	33650	8	Deletion
CNVR_562	13	51384434	51530716	146283	85	Deletion
CNVR_563	13	51961229	52004733	43505	5	Deletion
CNVR_564	13	53396899	53511604	114706	95	Complex
CNVR_565	13	53797701	53831215	33515	6	Deletion
CNVR_566	13	54850503	54942773	92271	12	Deletion
CNVR_567	13	56879379	56919109	39731	18	Deletion
CNVR_568	13	57479821	57526991	47171	26	Deletion
CNVR_569	13	57679721	57715344	35624	41	Deletion
CNVR_570	13	61144693	61202051	57359	28	Deletion
CNVR_571	13	63108251	63220323	112073	37	Deletion
CNVR_572	13	65993522	66089957	96436	62	Duplication
CNVR_573	13	69814336	69837350	23015	46	Deletion
CNVR_574	13	69972050	70012215	40166	5	Deletion
CNVR_575	13	73657151	73740985	83835	6	Deletion
CNVR_576	13	74687048	74710611	23564	47	Deletion
CNVR_577	13	75175288	75223225	47938	11	Duplication
CNVR_578	13	76072374	76128268	55895	6	Duplication
CNVR_579	13	81079176	81132598	53423	5	Deletion
CNVR_580	14	358536	654926	296391	95	Deletion
CNVR_581	14	833611	896886	63276	229	Deletion
CNVR_582	14	942540	1049416	106877	48	Deletion
CNVR_583	14	1082140	1270260	188121	96	Deletion
CNVR_584	14	1440024	1633094	193071	54	Duplication
CNVR_585	14	1653508	1765231	111724	112	Deletion
CNVR_586	14	1934699	1977348	42650	17	Deletion
CNVR_587	14	2229103	2311853	82751	5	Duplication
CNVR_588	14	2535244	2724945	189702	28	Deletion
CNVR_589	14	3747848	3786871	39024	14	Duplication
CNVR_590	14	7097682	7126365	28684	16	Deletion
CNVR_591	14	8494709	8537683	42975	42	Duplication
CNVR_592	14	15692134	15723182	31049	16	Duplication
CNVR_593	14	21980847	22020705	39859	19	Deletion
CNVR_594	14	26358715	26369536	10822	5	Deletion
CNVR_595	14	28053524	28142375	88852	7	Deletion
CNVR_596	14	36455003	36477098	22096	28	Deletion
CNVR_597	14	36615967	36642629	26663	19	Deletion
CNVR_598	14	40760747	40792341	31595	6	Deletion
CNVR_599	14	41888613	41976264	87652	5	Deletion
CNVR_600	14	48621565	48657246	35682	51	Deletion
CNVR_601	14	54816183	54834484	18302	16	Deletion
CNVR_602	14	64205475	64258228	52754	10	Deletion
CNVR_603	14	64441050	64494847	53798	112	Deletion
CNVR_604	14	65159358	65218587	59230	19	Duplication
CNVR_605	14	65469028	65492955	23928	9	Deletion
CNVR_606	14	69101323	69137910	36588	8	Deletion
CNVR_607	14	73457891	73548720	90830	12	Deletion
CNVR_608	14	74754518	74779111	24594	6	Duplication
CNVR_609	14	76784240	76952798	168559	608	Deletion
CNVR_610	14	77009437	77037839	28403	70	Deletion
CNVR_611	14	77367791	77501079	133289	6	Deletion
CNVR_612	14	79089652	79101500	11849	13	Deletion
CNVR_613	14	79590178	79615272	25095	7	Deletion
CNVR_614	14	80810691	80949004	138314	50	Deletion
CNVR_615	14	81288585	81346650	58066	67	Deletion
CNVR_616	14	81387840	81443769	55930	350	Deletion
CNVR_617	14	81777609	81837905	60297	6	Duplication
CNVR_618	14	81922707	81957124	34418	11	Deletion
CNVR_619	14	82001294	82016198	14905	6	Deletion
CNVR_620	15	70773	403190	332418	6	Duplication
CNVR_621	15	1094876	1148939	54064	46	Deletion
CNVR_622	15	2307258	2350566	43309	13	Duplication
CNVR_623	15	6601566	6641502	39937	5	Deletion
CNVR_624	15	7840165	7863702	23538	51	Deletion
CNVR_625	15	10442769	10482263	39495	8	Deletion
CNVR_626	15	15884198	15910030	25833	24	Deletion
CNVR_627	15	20338249	20357370	19122	6	Deletion
CNVR_628	15	22038861	22096181	57321	187	Deletion
CNVR_629	15	22218288	22248294	30007	10	Deletion
CNVR_630	15	22298877	22312179	13303	15	Deletion
CNVR_631	15	27651159	27761935	110777	5	Duplication
CNVR_632	15	27932932	27960290	27359	15	Duplication
CNVR_633	15	29266640	29332957	66318	40	Deletion
CNVR_634	15	29491069	29526895	35827	29	Deletion
CNVR_635	15	29799783	29870008	70226	159	Duplication
CNVR_636	15	30935783	31090835	155053	39	Duplication
CNVR_637	15	35145854	35274438	128585	153	Duplication
CNVR_638	15	35619077	35682793	63717	42	Deletion
CNVR_639	15	36571988	36609370	37383	41	Deletion
CNVR_640	15	40067276	40113615	46340	330	Deletion
CNVR_641	15	42185177	42238220	53044	12	Deletion
CNVR_642	15	42640886	42695238	54353	8	Duplication
CNVR_643	15	43053427	43120963	67537	67	Deletion
CNVR_644	15	43995796	44150105	154310	24	Duplication
CNVR_645	15	44434564	44469420	34857	26	Deletion
CNVR_646	15	46001301	46156941	155641	8	Duplication
CNVR_647	15	46408763	46464510	55748	233	Deletion
CNVR_648	15	46556504	46627627	71124	23	Deletion
CNVR_649	15	47280462	47377734	97273	49	Duplication
CNVR_650	15	50817794	50928742	110949	14	Deletion
CNVR_651	15	51271791	51344209	72419	131	Duplication
CNVR_652	15	52384497	52492797	108301	40	Duplication
CNVR_653	15	52785693	52885556	99864	125	Deletion
CNVR_654	15	56461550	56501487	39938	18	Deletion
CNVR_655	15	56526728	56546615	19888	6	Deletion
CNVR_656	15	64746518	64771598	25081	6	Deletion
CNVR_657	15	75905439	75935852	30414	6	Deletion
CNVR_658	15	76018456	76141319	122864	132	Duplication
CNVR_659	15	76323395	76406260	82866	112	Deletion
CNVR_660	15	76619334	76637286	17953	15	Deletion
CNVR_661	15	77171932	77263187	91256	177	Deletion
CNVR_662	15	77345462	77400618	55157	13	Deletion
CNVR_663	15	79748837	79808157	59321	1159	Deletion
CNVR_664	15	81867516	81935693	68178	12	Deletion
CNVR_665	15	82274418	82309317	34900	5	Deletion
CNVR_666	15	82766106	82861718	95613	117	Deletion
CNVR_667	15	83437621	83547780	110160	20	Deletion
CNVR_668	15	83598503	83876924	278422	100	Deletion
CNVR_669	15	84026861	84209036	182176	26	Duplication
CNVR_670	16	195314	258808	63495	45	Deletion
CNVR_671	16	1645377	1737542	92166	38	Duplication
CNVR_672	16	1863178	1961613	98436	32	Deletion
CNVR_673	16	3054129	3106759	52631	6	Deletion
CNVR_674	16	4247753	4308528	60776	45	Deletion
CNVR_675	16	5694652	5921817	227166	69	Deletion
CNVR_676	16	7823790	7890486	66697	24	Duplication
CNVR_677	16	9349883	9601608	251726	219	Deletion
CNVR_678	16	10254850	10370779	115930	15	Deletion
CNVR_679	16	14512750	14608766	96017	5	Deletion
CNVR_680	16	18939763	18953777	14015	25	Deletion
CNVR_681	16	24160403	24246833	86431	25	Duplication
CNVR_682	16	28941047	28970805	29759	11	Deletion
CNVR_683	16	29844441	29871082	26642	6	Deletion
CNVR_684	16	31617840	31651675	33836	59	Deletion
CNVR_685	16	33637403	33677192	39790	85	Deletion
CNVR_686	16	42258966	42320225	61260	8	Duplication
CNVR_687	16	42900675	42985279	84605	79	Deletion
CNVR_688	16	44646341	44723336	76996	34	Duplication
CNVR_689	16	45011618	45064647	53030	5	Deletion
CNVR_690	16	46872619	46952393	79775	28	Deletion
CNVR_691	16	47076690	47115189	38500	15	Deletion
CNVR_692	16	48271886	48319366	47481	21	Duplication
CNVR_693	16	49746045	49787642	41598	15	Duplication
CNVR_694	16	50871797	50917832	46036	5	Duplication
CNVR_695	16	51078236	51263436	185201	27	Deletion
CNVR_696	16	51497396	51551278	53883	31	Deletion
CNVR_697	16	51642388	51721240	78853	56	Duplication
CNVR_698	16	54273546	54318363	44818	7	Duplication
CNVR_699	16	54477653	54496479	18827	293	Deletion
CNVR_700	16	61365158	61434240	69083	230	Deletion
CNVR_701	16	62040544	62105536	64993	216	Deletion
CNVR_702	16	65078877	65107738	28862	5	Deletion
CNVR_703	16	69285326	69305535	20210	5	Deletion
CNVR_704	16	72629655	72671539	41885	53	Deletion
CNVR_705	16	76535699	76557050	21352	13	Deletion
CNVR_706	16	76830309	76882782	52474	6	Deletion
CNVR_707	16	77071030	77209384	138355	109	Deletion
CNVR_708	16	77603117	77648584	45468	5	Deletion
CNVR_709	16	78415814	78447719	31906	5	Deletion
CNVR_710	16	79203092	79262690	59599	6	Deletion
CNVR_711	16	79482857	79551928	69072	13	Deletion
CNVR_712	16	79639835	79684571	44737	13	Deletion
CNVR_713	16	79720770	79794965	74196	5	Deletion
CNVR_714	16	79953581	80024782	71202	58	Duplication
CNVR_715	16	80040634	80157584	116951	26	Deletion
CNVR_716	16	80374429	80529429	155001	226	Deletion
CNVR_717	16	80770534	80979927	209394	23	Duplication
CNVR_718	17	1931301	1973852	42552	14	Deletion
CNVR_719	17	3986331	4036310	49980	117	Deletion
CNVR_720	17	4655623	4723322	67700	73	Deletion
CNVR_721	17	6071726	6120492	48767	15	Deletion
CNVR_722	17	7548169	7583962	35794	75	Deletion
CNVR_723	17	15493475	15505653	12179	8	Duplication
CNVR_724	17	24838420	24889080	50661	22	Deletion
CNVR_725	17	31112922	31138929	26008	9	Deletion
CNVR_726	17	34838925	34869167	30243	51	Deletion
CNVR_727	17	35722301	35761750	39450	53	Deletion
CNVR_728	17	39632224	39647661	15438	93	Deletion
CNVR_729	17	40229989	40258659	28671	7	Deletion
CNVR_730	17	44104067	44111924	7858	15	Deletion
CNVR_731	17	44622166	44651221	29056	198	Deletion
CNVR_732	17	51382529	51478810	96282	13	Deletion
CNVR_733	17	52529561	52579037	49477	31	Deletion
CNVR_734	17	53479791	53521325	41535	6	Deletion
CNVR_735	17	55076101	55162224	86124	77	Deletion
CNVR_736	17	62453413	62606972	153560	96	Deletion
CNVR_737	17	66093020	66124678	31659	146	Deletion
CNVR_738	17	67394700	67423834	29135	10	Deletion
CNVR_739	17	68578015	68612135	34121	102	Deletion
CNVR_740	17	68983178	69076931	93754	146	Duplication
CNVR_741	17	69137799	69167714	29916	14	Duplication
CNVR_742	17	69366687	69415161	48475	35	Deletion
CNVR_743	17	69760495	69799435	38941	216	Deletion
CNVR_744	17	70916829	71006380	89552	83	Duplication
CNVR_745	17	71368010	71464787	96778	181	Deletion
CNVR_746	17	71870055	71938704	68650	404	Duplication
CNVR_747	17	71953411	71983951	30541	6	Deletion
CNVR_748	17	72046112	72093357	47246	6	Deletion
CNVR_749	17	72185168	72261556	76389	59	Deletion
CNVR_750	17	72295833	72337545	41713	16	Deletion
CNVR_751	17	72510464	72650868	140405	49	Duplication
CNVR_752	17	72687667	72712133	24467	6	Deletion
CNVR_753	17	72725813	72784463	58651	20	Duplication
CNVR_754	17	72792114	73127137	335024	130	Complex
CNVR_755	18	1405653	1522517	116865	221	Deletion
CNVR_756	18	1639473	1660784	21312	25	Deletion
CNVR_757	18	1784159	1856169	72011	61	Deletion
CNVR_758	18	2543767	2616089	72323	21	Deletion
CNVR_759	18	2817930	2862522	44593	56	Deletion
CNVR_760	18	8222852	8251464	28613	12	Deletion
CNVR_761	18	11114452	11138427	23976	5	Deletion
CNVR_762	18	11426545	11511402	84858	5	Deletion
CNVR_763	18	12343514	12478047	134534	296	Duplication
CNVR_764	18	13322081	13402017	79937	440	Duplication
CNVR_765	18	13682677	13742613	59937	7	Deletion
CNVR_766	18	14578400	14810181	231782	204	Deletion
CNVR_767	18	15318714	15349512	30799	12	Deletion
CNVR_768	18	23814497	23857170	42674	11	Duplication
CNVR_769	18	24018293	24056264	37972	134	Deletion
CNVR_770	18	25703990	25727431	23442	27	Deletion
CNVR_771	18	25943178	25977585	34408	5	Deletion
CNVR_772	18	27822572	28284668	462097	196	Duplication
CNVR_773	18	36921599	36988369	66771	6	Deletion
CNVR_774	18	40561002	40620994	59993	188	Duplication
CNVR_775	18	45739067	45798306	59240	10	Deletion
CNVR_776	18	46459862	46506606	46745	48	Deletion
CNVR_777	18	46863836	46910077	46242	65	Duplication
CNVR_778	18	47409103	47437736	28634	5	Deletion
CNVR_779	18	47543415	47580206	36792	5	Deletion
CNVR_780	18	49504718	49580224	75507	34	Duplication
CNVR_781	18	50978232	51034354	56123	8	Deletion
CNVR_782	18	51556643	51660461	103819	36	Duplication
CNVR_783	18	51804511	51824205	19695	6	Deletion
CNVR_784	18	55698203	55798415	100213	22	Duplication
CNVR_785	18	61354739	61495099	140361	19	Duplication
CNVR_786	18	61933951	61966290	32340	37	Deletion
CNVR_787	18	62192066	62327840	135775	62	Deletion
CNVR_788	18	62408763	62453179	44417	11	Duplication
CNVR_789	18	62848554	62895629	47076	126	Deletion
CNVR_790	18	62990894	63109712	118819	13	Duplication
CNVR_791	18	63878371	63936314	57944	19	Deletion
CNVR_792	18	64056169	64125037	68869	20	Deletion
CNVR_793	18	65418714	65431147	12434	5	Deletion
CNVR_794	18	65603314	65814370	211057	269	Deletion
CNVR_795	19	393089	468681	75593	189	Deletion
CNVR_796	19	1506737	1558752	52016	6	Deletion
CNVR_797	19	2040962	2111320	70359	13	Deletion
CNVR_798	19	2868721	2924064	55344	9	Deletion
CNVR_799	19	5423423	5516068	92646	45	Deletion
CNVR_800	19	7718961	7735753	16793	6	Deletion
CNVR_801	19	8434499	8470667	36169	8	Deletion
CNVR_802	19	8670867	8706119	35253	288	Deletion
CNVR_803	19	9018680	9101554	82875	6	Duplication
CNVR_804	19	9279473	9338203	58731	127	Deletion
CNVR_805	19	9445216	9495766	50551	76	Deletion
CNVR_806	19	11592964	11724505	131542	208	Deletion
CNVR_807	19	12834442	12886578	52137	8	Deletion
CNVR_808	19	14588397	14639993	51597	7	Deletion
CNVR_809	19	15060629	15086630	26002	6	Deletion
CNVR_810	19	18456039	18535266	79228	43	Deletion
CNVR_811	19	18650667	18815095	164429	28	Duplication
CNVR_812	19	19196038	19239882	43845	81	Deletion
CNVR_813	19	19660367	19749552	89186	54	Duplication
CNVR_814	19	20817226	20876211	58986	258	Deletion
CNVR_815	19	21761703	21777851	16149	27	Deletion
CNVR_816	19	23041079	23093061	51983	16	Deletion
CNVR_817	19	23322846	23367066	44221	24	Deletion
CNVR_818	19	23526814	23578435	51622	17	Duplication
CNVR_819	19	23589581	23674286	84706	325	Deletion
CNVR_820	19	24174797	24203283	28487	27	Duplication
CNVR_821	19	24809407	24870774	61368	18	Duplication
CNVR_822	19	26163905	26213827	49923	420	Duplication
CNVR_823	19	27011004	27102681	91678	35	Deletion
CNVR_824	19	28441795	28468488	26694	6	Deletion
CNVR_825	19	31341185	31382724	41540	433	Deletion
CNVR_826	19	33169313	33295797	126485	51	Deletion
CNVR_827	19	34947667	34983915	36249	14	Deletion
CNVR_828	19	37064179	37102445	38267	7	Deletion
CNVR_829	19	37830450	37938120	107671	205	Deletion
CNVR_830	19	38614112	38659364	45253	5	Deletion
CNVR_831	19	38834886	38919971	85086	23	Duplication
CNVR_832	19	39500927	39571169	70243	123	Duplication
CNVR_833	19	39983228	40049807	66580	6	Deletion
CNVR_834	19	40565266	40615001	49736	16	Deletion
CNVR_835	19	41246400	41343673	97274	11	Deletion
CNVR_836	19	42185721	42236007	50287	16	Deletion
CNVR_837	19	43969925	44044776	74852	8	Deletion
CNVR_838	19	44210704	44283533	72830	99	Duplication
CNVR_839	19	45469546	45584258	114713	32	Complex
CNVR_840	19	46362556	46610785	248230	11	Deletion
CNVR_841	19	46966429	47113661	147233	83	Deletion
CNVR_842	19	47532897	47656682	123786	29	Complex
CNVR_843	19	47782122	47860276	78155	5	Deletion
CNVR_844	19	48981382	49035140	53759	13	Deletion
CNVR_845	19	49734565	49802067	67503	62	Deletion
CNVR_846	19	50756708	50820312	63605	6	Deletion
CNVR_847	19	51227621	51256464	28844	9	Deletion
CNVR_848	19	51318402	51356038	37637	31	Deletion
CNVR_849	19	51536385	51598121	61737	69	Deletion
CNVR_850	19	52157782	52277579	119798	63	Duplication
CNVR_851	19	54055445	54071105	15661	5	Deletion
CNVR_852	19	54772622	54791862	19241	7	Duplication
CNVR_853	19	55002949	55035458	32510	137	Duplication
CNVR_854	19	55564634	55588691	24058	10	Deletion
CNVR_855	19	56426226	56501955	75730	85	Deletion
CNVR_856	19	57105720	57118676	12957	6	Deletion
CNVR_857	19	58041454	58074665	33212	5	Deletion
CNVR_858	19	61944406	62048223	103818	89	Deletion
CNVR_859	19	62945961	62984208	38248	11	Deletion
CNVR_860	19	63041307	63150499	109193	69	Deletion
CNVR_861	19	63205110	63297658	92549	44	Duplication
CNVR_862	20	1997782	2018470	20689	34	Deletion
CNVR_863	20	2781379	2853820	72442	14	Duplication
CNVR_864	20	3229092	3294960	65869	48	Deletion
CNVR_865	20	8209150	8255847	46698	6	Deletion
CNVR_866	20	8387768	8415618	27851	50	Deletion
CNVR_867	20	9154690	9175550	20861	14	Deletion
CNVR_868	20	17223949	17251657	27709	8	Duplication
CNVR_869	20	24565655	24578460	12806	5	Deletion
CNVR_870	20	27726943	27766916	39974	6	Deletion
CNVR_871	20	31613000	31653575	40576	12	Deletion
CNVR_872	20	39204081	39213757	9677	8	Deletion
CNVR_873	20	39311943	39349989	38047	309	Duplication
CNVR_874	20	51931978	51976643	44666	19	Deletion
CNVR_875	20	55486598	55628161	141564	186	Deletion
CNVR_876	20	56229537	56240109	10573	21	Deletion
CNVR_877	20	58476348	58529950	53603	74	Deletion
CNVR_878	20	58645538	58701867	56330	68	Deletion
CNVR_879	20	58755144	58796066	40923	10	Deletion
CNVR_880	20	58834021	58869354	35334	13	Deletion
CNVR_881	20	59877107	59973089	95983	27	Duplication
CNVR_882	20	60391422	60438531	47110	234	Duplication
CNVR_883	20	66432076	66496537	64462	25	Deletion
CNVR_884	20	67647302	67721602	74301	21	Deletion
CNVR_885	20	70325181	70337254	12074	6	Deletion
CNVR_886	20	70728212	70881471	153260	21	Complex
CNVR_887	20	70950560	71014002	63443	13	Deletion
CNVR_888	20	71097489	71212077	114589	118	Deletion
CNVR_889	20	71780573	71856566	75994	8	Duplication
CNVR_890	21	1132957	1182096	49140	6	Deletion
CNVR_891	21	2768247	2980495	212249	35	Deletion
CNVR_892	21	5471268	5540265	68998	145	Deletion
CNVR_893	21	5619399	5675758	56360	31	Deletion
CNVR_894	21	5776117	5807850	31734	31	Deletion
CNVR_895	21	6871410	7025059	153650	53	Duplication
CNVR_896	21	7158093	7216220	58128	38	Deletion
CNVR_897	21	7545293	7614218	68926	118	Deletion
CNVR_898	21	7993447	8085052	91606	11	Deletion
CNVR_899	21	8946138	8959693	13556	17	Deletion
CNVR_900	21	10528426	10586295	57870	496	Deletion
CNVR_901	21	13983831	14072782	88952	57	Deletion
CNVR_902	21	16557137	16578452	21316	6	Deletion
CNVR_903	21	20452054	20469081	17028	9	Deletion
CNVR_904	21	20727193	20778568	51376	210	Duplication
CNVR_905	21	21051472	21086694	35223	18	Deletion
CNVR_906	21	21749282	21796106	46825	156	Deletion
CNVR_907	21	25691240	25767385	76146	9	Duplication
CNVR_908	21	27657896	27709157	51262	12	Deletion
CNVR_909	21	28072088	28111030	38943	11	Deletion
CNVR_910	21	29393662	29456331	62670	83	Duplication
CNVR_911	21	29828436	29856474	28039	5	Deletion
CNVR_912	21	30350403	30373416	23014	12	Deletion
CNVR_913	21	31408055	31464548	56494	98	Deletion
CNVR_914	21	32576641	32588949	12309	5	Duplication
CNVR_915	21	33455026	33474763	19738	39	Deletion
CNVR_916	21	33611463	33647722	36260	12	Duplication
CNVR_917	21	34767932	34797153	29222	133	Duplication
CNVR_918	21	34811809	34862867	51059	80	Duplication
CNVR_919	21	39228245	39268646	40402	54	Deletion
CNVR_920	21	41240080	41411828	171749	53	Duplication
CNVR_921	21	41419189	41648365	229177	109	Duplication
CNVR_922	21	44969096	45009649	40554	5	Deletion
CNVR_923	21	45587077	45643881	56805	128	Deletion
CNVR_924	21	47762465	47813262	50798	17	Deletion
CNVR_925	21	53680747	53716517	35771	18	Deletion
CNVR_926	21	56026735	56077240	50506	21	Deletion
CNVR_927	21	56395004	56508914	113911	24	Duplication
CNVR_928	21	58834567	58908527	73961	75	Duplication
CNVR_929	21	65061116	65111355	50240	17	Deletion
CNVR_930	21	65207020	65231961	24942	5	Deletion
CNVR_931	21	65817057	65884065	67009	264	Duplication
CNVR_932	21	67031902	67125464	93563	7	Deletion
CNVR_933	21	67189872	67293933	104062	39	Deletion
CNVR_934	21	67574204	67641208	67005	23	Deletion
CNVR_935	21	67875533	67905235	29703	45	Deletion
CNVR_936	21	68286885	68342031	55147	23	Deletion
CNVR_937	21	68607036	68734796	127761	75	Deletion
CNVR_938	21	68793437	68804310	10874	5	Deletion
CNVR_939	21	69040055	69059448	19394	14	Deletion
CNVR_940	21	69072894	69084091	11198	5	Deletion
CNVR_941	21	69156105	69258337	102233	37	Deletion
CNVR_942	21	69355269	69444868	89600	23	Deletion
CNVR_943	21	69613132	69662208	49077	5	Deletion
CNVR_944	21	69711466	69750420	38955	65	Deletion
CNVR_945	21	69763733	69858568	94836	8	Duplication
CNVR_946	22	377874	396109	18236	44	Deletion
CNVR_947	22	1658591	1681794	23204	5	Deletion
CNVR_948	22	1747430	1780700	33271	23	Deletion
CNVR_949	22	6081244	6144589	63346	7	Duplication
CNVR_950	22	6157540	6191274	33735	14	Deletion
CNVR_951	22	7636061	7711778	75718	34	Deletion
CNVR_952	22	20204445	20244770	40326	81	Deletion
CNVR_953	22	25322727	25400588	77862	117	Deletion
CNVR_954	22	29860704	29923323	62620	6	Deletion
CNVR_955	22	35020785	35079848	59064	24	Deletion
CNVR_956	22	39793603	39813121	19519	6	Deletion
CNVR_957	22	41746921	41769379	22459	44	Deletion
CNVR_958	22	48187509	48259370	71862	132	Duplication
CNVR_959	22	48339762	48379895	40134	13	Deletion
CNVR_960	22	49020945	49078183	57239	8	Duplication
CNVR_961	22	50219284	50317025	97742	135	Duplication
CNVR_962	22	50485372	50548003	62632	15	Deletion
CNVR_963	22	52515315	52542177	26863	5	Deletion
CNVR_964	22	56108340	56194604	86265	23	Deletion
CNVR_965	22	56231875	56267957	36083	14	Deletion
CNVR_966	22	56498974	56522913	23940	9	Duplication
CNVR_967	22	56531377	56562478	31102	27	Deletion
CNVR_968	22	57364947	57390368	25422	5	Deletion
CNVR_969	22	58456494	58468761	12268	5	Duplication
CNVR_970	22	58520931	58575564	54634	6	Deletion
CNVR_971	22	58727064	58814609	87546	7	Deletion
CNVR_972	22	59331756	59439830	108075	67	Deletion
CNVR_973	22	59528125	59556480	28356	25	Deletion
CNVR_974	22	60239112	60310249	71138	13	Deletion
CNVR_975	22	60449398	60574168	124771	5	Deletion
CNVR_976	22	60658727	60703550	44824	7	Duplication
CNVR_977	23	3011469	3060941	49473	152	Deletion
CNVR_978	23	3436749	3557982	121234	5	Deletion
CNVR_979	23	3621673	3657955	36283	12	Deletion
CNVR_980	23	3693595	3714667	21073	10	Deletion
CNVR_981	23	3739880	3779053	39174	63	Deletion
CNVR_982	23	4787186	4799501	12316	55	Deletion
CNVR_983	23	6584475	6642513	58039	18	Deletion
CNVR_984	23	6710794	6736274	25481	19	Deletion
CNVR_985	23	8556833	8643471	86639	58	Deletion
CNVR_986	23	9406263	9464935	58673	7	Deletion
CNVR_987	23	9506299	9530823	24525	6	Deletion
CNVR_988	23	11433483	11483009	49527	6	Deletion
CNVR_989	23	12038392	12106079	67688	45	Deletion
CNVR_990	23	13053910	13092546	38637	7	Deletion
CNVR_991	23	16290534	16351137	60604	110	Duplication
CNVR_992	23	17093219	17141855	48637	5	Duplication
CNVR_993	23	17739564	17785078	45515	16	Deletion
CNVR_994	23	18311110	18355420	44311	6	Complex
CNVR_995	23	21633724	21735992	102269	16	Deletion
CNVR_996	23	23360454	23408211	47758	54	Deletion
CNVR_997	23	24892466	24906158	13693	17	Deletion
CNVR_998	23	25668897	25705975	37079	27	Complex
CNVR_999	23	27019526	27074381	54856	31	Duplication
CNVR_1000	23	27310610	27348931	38322	5	Deletion
CNVR_1001	23	29484394	29521709	37316	83	Duplication
CNVR_1002	23	33192046	33215174	23129	5	Deletion
CNVR_1003	23	33299329	33334117	34789	5	Deletion
CNVR_1004	23	41484109	41511579	27471	81	Deletion
CNVR_1005	23	44280631	44305737	25107	8	Deletion
CNVR_1006	23	45239648	45255577	15930	5	Deletion
CNVR_1007	23	47471668	47521665	49998	5	Deletion
CNVR_1008	23	48029309	48072819	43511	23	Deletion
CNVR_1009	23	48111347	48178549	67203	15	Deletion
CNVR_1010	23	50209341	50242220	32880	19	Deletion
CNVR_1011	23	50393986	50465840	71855	14	Deletion
CNVR_1012	23	50514526	50536890	22365	11	Deletion
CNVR_1013	23	50815662	50901420	85759	5	Deletion
CNVR_1014	23	51498521	51550322	51802	18	Deletion
CNVR_1015	24	559807	705288	145482	156	Deletion
CNVR_1016	24	1053438	1090395	36958	156	Deletion
CNVR_1017	24	1238550	1268196	29647	5	Deletion
CNVR_1018	24	2325427	2366084	40658	6	Deletion
CNVR_1019	24	2541322	2608994	67673	7	Deletion
CNVR_1020	24	3502382	3577558	75177	129	Deletion
CNVR_1021	24	4002055	4081772	79718	122	Deletion
CNVR_1022	24	7021944	7069701	47758	22	Deletion
CNVR_1023	24	8448581	8493896	45316	77	Deletion
CNVR_1024	24	21878248	21888553	10306	11	Deletion
CNVR_1025	24	25644093	25668912	24820	14	Deletion
CNVR_1026	24	35046695	35132396	85702	9	Duplication
CNVR_1027	24	36972478	37039861	67384	12	Duplication
CNVR_1028	24	37121589	37216746	95158	241	Deletion
CNVR_1029	24	42121977	42174963	52987	11	Deletion
CNVR_1030	24	42721117	42861045	139929	77	Deletion
CNVR_1031	24	43023663	43087625	63963	27	Complex
CNVR_1032	24	43309198	43339289	30092	6	Deletion
CNVR_1033	24	46150993	46180108	29116	26	Deletion
CNVR_1034	24	47689877	47716285	26409	15	Deletion
CNVR_1035	24	50244779	50285969	41191	47	Deletion
CNVR_1036	24	53634318	53661851	27534	60	Deletion
CNVR_1037	24	54320213	54336529	16317	29	Deletion
CNVR_1038	24	57526704	57559513	32810	30	Deletion
CNVR_1039	24	57931000	57989709	58710	6	Deletion
CNVR_1040	24	59992780	60003905	11126	10	Deletion
CNVR_1041	24	60052938	60110664	57727	18	Deletion
CNVR_1042	24	60292128	60316780	24653	34	Deletion
CNVR_1043	24	60724081	60856579	132499	103	Deletion
CNVR_1044	24	60927525	60992057	64533	50	Deletion
CNVR_1045	24	61040990	61060940	19951	51	Deletion
CNVR_1046	24	61358437	61437458	79022	134	Deletion
CNVR_1047	24	61586508	61646766	60259	82	Deletion
CNVR_1048	25	116743	154297	37555	5	Deletion
CNVR_1049	25	466568	634335	167768	464	Deletion
CNVR_1050	25	687192	723187	35996	21	Duplication
CNVR_1051	25	1043535	1199696	156162	69	Deletion
CNVR_1052	25	1402621	1465057	62437	528	Duplication
CNVR_1053	25	1630443	1789361	158919	45	Deletion
CNVR_1054	25	1954199	2009806	55608	5	Deletion
CNVR_1055	25	2560887	2587240	26354	14	Deletion
CNVR_1056	25	3465680	3544457	78778	57	Deletion
CNVR_1057	25	3736207	3828387	92181	38	Deletion
CNVR_1058	25	9247273	9280613	33341	57	Duplication
CNVR_1059	25	10046104	10088288	42185	30	Deletion
CNVR_1060	25	19968991	20004448	35458	27	Deletion
CNVR_1061	25	27722967	27768598	45632	35	Deletion
CNVR_1062	25	29884761	29902170	17410	18	Deletion
CNVR_1063	25	32811051	32882129	71079	37	Duplication
CNVR_1064	25	34494143	34573682	79540	5	Deletion
CNVR_1065	25	34680976	34730032	49057	18	Deletion
CNVR_1066	25	35900153	35940352	40200	11	Deletion
CNVR_1067	25	36947069	37031840	84772	30	Deletion
CNVR_1068	25	37264099	37370857	106759	33	Deletion
CNVR_1069	25	37729819	37814443	84625	196	Deletion
CNVR_1070	25	38084768	38141136	56369	60	Deletion
CNVR_1071	25	38430741	38475076	44336	6	Deletion
CNVR_1072	25	38742590	38797023	54434	6	Deletion
CNVR_1073	25	38881102	38994689	113588	10	Deletion
CNVR_1074	25	39168311	39223172	54862	24	Deletion
CNVR_1075	25	39701858	39722331	20474	10	Deletion
CNVR_1076	25	40704969	40800125	95157	83	Deletion
CNVR_1077	25	41091656	41281678	190023	21	Deletion
CNVR_1078	25	41398719	41485906	87188	139	Deletion
CNVR_1079	25	41663274	41718431	55158	5	Deletion
CNVR_1080	25	42228099	42321155	93057	8	Duplication
CNVR_1081	26	3611224	3641038	29815	12	Deletion
CNVR_1082	26	5670080	5692629	22550	9	Duplication
CNVR_1083	26	10309865	10347275	37411	15	Duplication
CNVR_1084	26	15160471	15196795	36325	428	Deletion
CNVR_1085	26	18488910	18532773	43864	5	Duplication
CNVR_1086	26	19475418	19545629	70212	13	Deletion
CNVR_1087	26	20517517	20536652	19136	8	Deletion
CNVR_1088	26	23143095	23176851	33757	79	Deletion
CNVR_1089	26	24134720	24263065	128346	57	Deletion
CNVR_1090	26	24601479	24630120	28642	14	Deletion
CNVR_1091	26	25296719	25346876	50158	20	Duplication
CNVR_1092	26	25491013	25532406	41394	6	Complex
CNVR_1093	26	25560669	25790675	230007	272	Deletion
CNVR_1094	26	29961487	29972196	10710	6	Duplication
CNVR_1095	26	34744418	34791813	47396	9	Deletion
CNVR_1096	26	37817968	37849775	31808	5	Deletion
CNVR_1097	26	41960131	41983548	23418	7	Deletion
CNVR_1098	26	43420601	43439802	19202	7	Deletion
CNVR_1099	26	44217434	44303284	85851	213	Deletion
CNVR_1100	26	45304207	45317316	13110	24	Deletion
CNVR_1101	26	45342099	45367705	25607	5	Deletion
CNVR_1102	26	47839113	47865211	26099	16	Deletion
CNVR_1103	26	49084904	49107270	22367	75	Deletion
CNVR_1104	26	49166885	49283484	116600	81	Deletion
CNVR_1105	26	50136764	50208518	71755	32	Duplication
CNVR_1106	26	50630351	50764094	133744	66	Deletion
CNVR_1107	26	50901550	51092825	191276	79	Deletion
CNVR_1108	26	51748228	51896688	148461	79	Deletion
CNVR_1109	27	1374470	1463895	89426	183	Deletion
CNVR_1110	27	5607257	5683139	75883	27	Deletion
CNVR_1111	27	5868641	5906740	38100	59	Deletion
CNVR_1112	27	6684365	7186762	502398	12	Duplication
CNVR_1113	27	7598797	7633513	34717	6	Deletion
CNVR_1114	27	7754398	7779628	25231	5	Deletion
CNVR_1115	27	9018338	9067963	49626	75	Deletion
CNVR_1116	27	13757142	13781159	24018	8	Deletion
CNVR_1117	27	13895699	13917307	21609	9	Deletion
CNVR_1118	27	15228751	15248351	19601	44	Deletion
CNVR_1119	27	15468244	15511179	42936	24	Deletion
CNVR_1120	27	16201426	16240130	38705	7	Deletion
CNVR_1121	27	16537927	16565444	27518	5	Deletion
CNVR_1122	27	19098055	19223670	125616	6	Duplication
CNVR_1123	27	24218329	24248234	29906	9	Deletion
CNVR_1124	27	25674355	25712928	38574	6	Deletion
CNVR_1125	27	33083867	33110698	26832	326	Deletion
CNVR_1126	27	36529001	36610191	81191	21	Deletion
CNVR_1127	27	37126285	37172699	46415	68	Deletion
CNVR_1128	27	37581535	37608866	27332	14	Deletion
CNVR_1129	27	37755499	37833152	77654	55	Deletion
CNVR_1130	27	38309127	38337835	28709	5	Deletion
CNVR_1131	27	38954949	38984667	29719	18	Deletion
CNVR_1132	27	40192571	40221651	29081	157	Deletion
CNVR_1133	27	41968804	42012129	43326	60	Deletion
CNVR_1134	27	42293556	42375173	81618	25	Deletion
CNVR_1135	27	42638160	42742999	104840	18	Deletion
CNVR_1136	27	44069953	44147534	77582	5	Deletion
CNVR_1137	27	44414581	44434542	19962	26	Deletion
CNVR_1138	27	44664781	44682296	17516	12	Deletion
CNVR_1139	28	39225	430287	391063	444	Deletion
CNVR_1140	28	2247130	2286830	39701	13	Deletion
CNVR_1141	28	5847788	5891660	43873	6	Deletion
CNVR_1142	28	8537045	8554468	17424	7	Deletion
CNVR_1143	28	12726713	12755721	29009	66	Deletion
CNVR_1144	28	13492069	13511469	19401	16	Deletion
CNVR_1145	28	15593281	15632378	39098	36	Deletion
CNVR_1146	28	26994268	27056449	62182	31	Duplication
CNVR_1147	28	29678090	29770963	92874	15	Deletion
CNVR_1148	28	30970896	30995410	24515	9	Deletion
CNVR_1149	28	37629349	37645518	16170	40	Deletion
CNVR_1150	28	39158560	39223512	64953	89	Deletion
CNVR_1151	28	41557514	41575855	18342	94	Deletion
CNVR_1152	28	42826743	42853648	26906	7	Deletion
CNVR_1153	29	1290602	1328305	37704	313	Deletion
CNVR_1154	29	5044520	5055130	10611	12	Deletion
CNVR_1155	29	6535949	6562582	26634	6	Deletion
CNVR_1156	29	6693616	6723645	30030	21	Duplication
CNVR_1157	29	10839256	10864661	25406	14	Deletion
CNVR_1158	29	12632909	12655893	22985	8	Deletion
CNVR_1159	29	17767558	17865877	98320	21	Deletion
CNVR_1160	29	19145409	19167104	21696	11	Duplication
CNVR_1161	29	19529068	19555029	25962	64	Deletion
CNVR_1162	29	40152785	40220102	67318	6	Deletion
CNVR_1163	29	40523343	40576223	52881	16	Duplication
CNVR_1164	29	40614044	40627697	13654	5	Deletion
CNVR_1165	29	41179327	41202381	23055	5	Deletion
CNVR_1166	29	42715467	42765392	49926	105	Duplication
CNVR_1167	29	43348382	43395676	47295	13	Duplication
CNVR_1168	29	43750816	43832858	82043	206	Deletion
CNVR_1169	29	43895156	43922180	27025	7	Deletion
CNVR_1170	29	44155848	44262885	107038	6	Duplication
CNVR_1171	29	44315158	44344734	29577	11	Deletion
CNVR_1172	29	44757061	44821418	64358	153	Duplication
CNVR_1173	29	44858801	44890409	31609	7	Deletion
CNVR_1174	29	45092706	45168359	75654	340	Duplication
CNVR_1175	29	45179448	45232387	52940	5	Deletion
CNVR_1176	29	45294962	45341791	46830	13	Deletion
CNVR_1177	29	45555009	45589226	34218	14	Deletion
CNVR_1178	29	47564175	47619939	55765	8	Deletion
CNVR_1179	29	48409909	48535329	125421	10	Deletion
CNVR_1180	29	48906120	49108631	202512	26	Duplication
CNVR_1181	29	49580733	49666182	85450	35	Deletion
CNVR_1182	29	49957168	50090912	133745	20	Deletion
CNVR_1183	29	50487987	50616572	128586	19	Deletion
CNVR_1184	29	51050268	51090359	40092	29	Duplication

## Sheet: Table S4
Frequency of high-confidence CNVRs by length intervals - Ladeira et al. (2025)
Length intervals of high-confidence CNVRs	Absolute frequency	Frequency (%)
CNVR<=200kb	1154	97.4662
200kb<CNVR<=400kb	25	2.11149
400kb<CNVR<=600kb	3	0.253378
CNVR>600kb	2	0.168919
Total	1184	100

## Sheet: Table S5
Descriptive statistics for high-confidence CNVRs - Ladeira et al. (2025)
Types of high-confidence CNVR	Number of high-confidence CNVRs	Mean length (kb)	Median Length (kb)	Minimum length (kb)	Maximum length (kb)	Coverage (kb)	Coverage (%)
Deletion	941	57.48	44.45	5.439	653.214	54085.6	2.17265
Duplication	225	85.8	66.61	10.709	1002.91	19305.2	0.775502
Complex	18	102.58	85.37	16.319	335.02	1846.53	0.0741761
Overall	1184	63.54	48.02	5.439	1002.91	75237.3	3.02232

## Sheet: Table S6
Descriptive statistics for high-confidence CNVRs by autosomal chromosome - Ladeira et al. (2025)
Chromosome	Chromosome Size (bp)	Number of high-confidence CNVRs	Mean (bp)	Median (bp)	Minimum (bp)	Maximum (bp)	Coverage (bp)	Coverage(%)
1	158534110	56	64955.4	55138	8883	400084	3637505	2.29446
2	136231102	47	58846.8	47336	15494	321283	2765798	2.03023
3	121005158	45	56520.2	38504	10709	281471	2543411	2.1019
4	120000601	49	56786	42984	13501	271907	2782514	2.31875
5	120089316	43	57610.6	46497	10888	177617	2477254	2.06284
6	117806340	30	55619.2	35953	17556	315608	1668575	1.41637
7	110682743	57	79112.6	48892	8889	1002915	4509418	4.07418
8	113319770	36	69782.1	46782	5439	344650	2512155	2.21687
9	105454467	41	54644	48077	8439	149564	2240404	2.12452
10	103308737	49	55541.7	38566	12908	232462	2721544	2.63438
11	106982474	48	64576.6	57109	13613	177860	3099675	2.89737
12	87216183	35	79957.1	53934	14412	653214	2798497	3.20869
13	83472345	43	52543.9	43346	13038	146283	2259386	2.70675
14	82403003	40	71216.6	47864.5	10822	296391	2848665	3.45699
15	85007780	50	77390.8	58321	13303	332418	3869539	4.55198
16	81013979	48	74606.6	61018	14015	251726	3581116	4.42037
17	73167244	37	60182.5	42552	7858	335024	2226752	3.04337
18	65820629	40	79275	58592	12434	462097	3170999	4.81764
19	63449741	67	67084.2	58731	12957	248230	4494643	7.08378
20	71974595	28	53836	45682	9677	153260	1507408	2.09436
21	69862954	56	62630.8	51160.5	10874	229177	3507326	5.02029
22	60773035	31	52266.3	44824	12268	124771	1620256	2.66608
23	52498615	38	46603.2	43911	12316	121234	1770921	3.37327
24	62317253	33	55169.2	47758	10306	145482	1820585	2.92148
25	42350435	33	73529.2	56369	17410	190023	2426462	5.72949
26	51992305	28	62107.9	36868	10710	230007	1739021	3.34477
27	45612108	30	62521.4	38337	17516	502398	1875641	4.11216
28	45940150	14	63250.8	34053.5	16170	391063	885511	1.92753
29	51098607	32	58635.6	47062.5	10611	202512	1876340	3.672

## Sheet: Table S7
High-confidence CNVRs overlapping structural variants annotated in the Ensembl database - Ladeira et al. (2025)
High-confidence CNVR ID	Chromosome	High-confidence CNVR start	High-confidence CNVR end	High-confidence CNVR length	Absolute frequency	High-confidence CNVR Type	High-confidence CNVR length (%) overlapped with annotated structural variant	Source Ensembl (database)	Type Ensembl	Start Ensembl	End Ensembl	Structural variant length (bp) Ensembl	Strand Ensembl	Attributes Ensembl
CNVR_1	1	1581113	1601750	20638	6	Deletion	39.7568	DGVa	copy number loss	1593546	1603545	10000	+	ID=190;study_accession=nstd131;Dbxref=DGVa_201807:nssv13462460;Parent=nsv2727202
CNVR_2	1	3136274	3179438	43165	57	Deletion	100	DGVa	deletion	2623348	47076109	44452762	+	ID=418;study_accession=estd234;Dbxref=DGVa_201807:essv26419558;Parent=esv4013755
CNVR_3	1	6816711	6864130	47420	39	Deletion	100	DGVa	deletion	2623348	47076109	44452762	+	ID=418;study_accession=estd234;Dbxref=DGVa_201807:essv26419558;Parent=esv4013755
CNVR_4	1	9573002	9593648	20647	7	Deletion	100	DGVa	deletion	2623348	47076109	44452762	+	ID=418;study_accession=estd234;Dbxref=DGVa_201807:essv26419558;Parent=esv4013755
CNVR_5	1	11280876	11318197	37322	5	Duplication	100	DGVa	deletion	2623348	47076109	44452762	+	ID=418;study_accession=estd234;Dbxref=DGVa_201807:essv26419558;Parent=esv4013755
CNVR_6	1	15039716	15098299	58584	6	Duplication	100	DGVa	deletion	2623348	47076109	44452762	+	ID=418;study_accession=estd234;Dbxref=DGVa_201807:essv26419558;Parent=esv4013755
CNVR_7	1	19707163	19741379	34217	7	Duplication	100	DGVa	deletion	2623348	47076109	44452762	+	ID=418;study_accession=estd234;Dbxref=DGVa_201807:essv26419558;Parent=esv4013755
CNVR_8	1	21317638	21340708	23071	39	Deletion	100	DGVa	deletion	2623348	47076109	44452762	+	ID=418;study_accession=estd234;Dbxref=DGVa_201807:essv26419558;Parent=esv4013755
CNVR_9	1	42495866	42575515	79650	66	Deletion	100	DGVa	deletion	2623348	47076109	44452762	+	ID=418;study_accession=estd234;Dbxref=DGVa_201807:essv26419558;Parent=esv4013755
CNVR_10	1	45814616	45869917	55302	5	Complex	100	DGVa	deletion	2623348	47076109	44452762	+	ID=418;study_accession=estd234;Dbxref=DGVa_201807:essv26419558;Parent=esv4013755
CNVR_11	1	54380991	54397309	16319	46	Complex	100	DGVa	deletion	15501922	147442576	131940655	+	ID=8971;study_accession=estd234;Dbxref=DGVa_201807:essv26213582;Parent=esv4013947
CNVR_12	1	57942529	58022890	80362	11	Deletion	100	DGVa	deletion	15501922	147442576	131940655	+	ID=8971;study_accession=estd234;Dbxref=DGVa_201807:essv26213582;Parent=esv4013947
CNVR_13	1	58976674	58994124	17451	11	Deletion	100	DGVa	deletion	15501922	147442576	131940655	+	ID=8971;study_accession=estd234;Dbxref=DGVa_201807:essv26213582;Parent=esv4013947
CNVR_14	1	67574073	67629046	54974	41	Duplication	100	DGVa	deletion	15501922	147442576	131940655	+	ID=8971;study_accession=estd234;Dbxref=DGVa_201807:essv26213582;Parent=esv4013947
CNVR_15	1	67661660	67686039	24380	7	Deletion	100	DGVa	deletion	15501922	147442576	131940655	+	ID=8971;study_accession=estd234;Dbxref=DGVa_201807:essv26213582;Parent=esv4013947
CNVR_16	1	70150192	70170260	20069	45	Duplication	100	DGVa	deletion	15501922	147442576	131940655	+	ID=8971;study_accession=estd234;Dbxref=DGVa_201807:essv26213582;Parent=esv4013947
CNVR_17	1	70600562	70650197	49636	50	Deletion	100	DGVa	deletion	15501922	147442576	131940655	+	ID=8971;study_accession=estd234;Dbxref=DGVa_201807:essv26213582;Parent=esv4013947
CNVR_18	1	71401558	71453574	52017	11	Deletion	100	DGVa	deletion	15501922	147442576	131940655	+	ID=8971;study_accession=estd234;Dbxref=DGVa_201807:essv26213582;Parent=esv4013947
CNVR_19	1	73063367	73125912	62546	73	Duplication	100	DGVa	deletion	15501922	147442576	131940655	+	ID=8971;study_accession=estd234;Dbxref=DGVa_201807:essv26213582;Parent=esv4013947
CNVR_20	1	76841239	76852856	11618	6	Deletion	100	DGVa	deletion	15501922	147442576	131940655	+	ID=8971;study_accession=estd234;Dbxref=DGVa_201807:essv26213582;Parent=esv4013947
CNVR_21	1	82254240	82355959	101720	5	Duplication	100	DGVa	deletion	15501922	147442576	131940655	+	ID=8971;study_accession=estd234;Dbxref=DGVa_201807:essv26213582;Parent=esv4013947
CNVR_22	1	82596406	82629705	33300	7	Deletion	100	DGVa	deletion	15501922	147442576	131940655	+	ID=8971;study_accession=estd234;Dbxref=DGVa_201807:essv26213582;Parent=esv4013947
CNVR_23	1	82804833	82997331	192499	32	Deletion	100	DGVa	deletion	15501922	147442576	131940655	+	ID=8971;study_accession=estd234;Dbxref=DGVa_201807:essv26213582;Parent=esv4013947
CNVR_24	1	85274415	85333045	58631	55	Deletion	100	DGVa	deletion	15501922	147442576	131940655	+	ID=8971;study_accession=estd234;Dbxref=DGVa_201807:essv26213582;Parent=esv4013947
CNVR_25	1	87735712	87800605	64894	28	Deletion	100	DGVa	deletion	15501922	147442576	131940655	+	ID=8971;study_accession=estd234;Dbxref=DGVa_201807:essv26213582;Parent=esv4013947
CNVR_26	1	88315951	88530420	214470	375	Deletion	100	DGVa	deletion	15501922	147442576	131940655	+	ID=8971;study_accession=estd234;Dbxref=DGVa_201807:essv26213582;Parent=esv4013947
CNVR_27	1	92845638	92961273	115636	236	Duplication	100	DGVa	deletion	15501922	147442576	131940655	+	ID=8971;study_accession=estd234;Dbxref=DGVa_201807:essv26213582;Parent=esv4013947
CNVR_28	1	93363216	93763299	400084	173	Deletion	100	DGVa	deletion	15501922	147442576	131940655	+	ID=8971;study_accession=estd234;Dbxref=DGVa_201807:essv26213582;Parent=esv4013947
CNVR_29	1	97336262	97358937	22676	24	Deletion	100	DGVa	deletion	15501922	147442576	131940655	+	ID=8971;study_accession=estd234;Dbxref=DGVa_201807:essv26213582;Parent=esv4013947
CNVR_30	1	102396374	102418201	21828	94	Deletion	100	DGVa	deletion	15501922	147442576	131940655	+	ID=8971;study_accession=estd234;Dbxref=DGVa_201807:essv26213582;Parent=esv4013947
CNVR_31	1	107387028	107395910	8883	20	Deletion	100	DGVa	deletion	15501922	147442576	131940655	+	ID=8971;study_accession=estd234;Dbxref=DGVa_201807:essv26213582;Parent=esv4013947
CNVR_32	1	120885283	120963667	78385	76	Deletion	100	DGVa	deletion	110339788	124091403	13751616	+	ID=1922;study_accession=estd234;Dbxref=DGVa_201807:essv26261594;Parent=esv4018689
CNVR_33	1	130146349	130222497	76149	70	Deletion	100	DGVa	deletion	125995559	155647117	29651559	+	ID=4610;study_accession=estd234;Dbxref=DGVa_201807:essv26363598;Parent=esv4016776
CNVR_34	1	135470409	135497279	26871	16	Deletion	100	DGVa	deletion	125995559	155647117	29651559	+	ID=4610;study_accession=estd234;Dbxref=DGVa_201807:essv26363598;Parent=esv4016776
CNVR_35	1	144286182	144357442	71261	16	Deletion	100	DGVa	deletion	125995559	155647117	29651559	+	ID=4610;study_accession=estd234;Dbxref=DGVa_201807:essv26363598;Parent=esv4016776
CNVR_36	1	144394877	144468947	74071	15	Deletion	100	DGVa	deletion	125995559	155647117	29651559	+	ID=4610;study_accession=estd234;Dbxref=DGVa_201807:essv26363598;Parent=esv4016776
CNVR_37	1	145248218	145324557	76340	138	Deletion	100	DGVa	deletion	125995559	155647117	29651559	+	ID=4610;study_accession=estd234;Dbxref=DGVa_201807:essv26363598;Parent=esv4016776
CNVR_38	1	145652140	145675176	23037	23	Deletion	100	DGVa	deletion	125995559	155647117	29651559	+	ID=4610;study_accession=estd234;Dbxref=DGVa_201807:essv26363598;Parent=esv4016776
CNVR_39	1	145808623	145868968	60346	49	Deletion	100	DGVa	deletion	125995559	155647117	29651559	+	ID=4610;study_accession=estd234;Dbxref=DGVa_201807:essv26363598;Parent=esv4016776
CNVR_40	1	145949545	146012191	62647	7	Deletion	100	DGVa	deletion	125995559	155647117	29651559	+	ID=4610;study_accession=estd234;Dbxref=DGVa_201807:essv26363598;Parent=esv4016776
CNVR_41	1	148523433	148552963	29531	68	Deletion	100	DGVa	deletion	125995559	155647117	29651559	+	ID=4610;study_accession=estd234;Dbxref=DGVa_201807:essv26363598;Parent=esv4016776
CNVR_42	1	152283412	152362161	78750	7	Deletion	100	DGVa	deletion	125995559	155647117	29651559	+	ID=4610;study_accession=estd234;Dbxref=DGVa_201807:essv26363598;Parent=esv4016776
CNVR_43	1	152657715	152700903	43189	6	Deletion	100	DGVa	deletion	125995559	155647117	29651559	+	ID=4610;study_accession=estd234;Dbxref=DGVa_201807:essv26363598;Parent=esv4016776
CNVR_44	1	153322467	153347393	24927	5	Deletion	100	DGVa	deletion	125995559	155647117	29651559	+	ID=4610;study_accession=estd234;Dbxref=DGVa_201807:essv26363598;Parent=esv4016776
CNVR_45	1	153470674	153481340	10667	6	Deletion	100	DGVa	deletion	125995559	155647117	29651559	+	ID=4610;study_accession=estd234;Dbxref=DGVa_201807:essv26363598;Parent=esv4016776
CNVR_46	1	153533628	153554123	20496	11	Deletion	100	DGVa	deletion	125995559	155647117	29651559	+	ID=4610;study_accession=estd234;Dbxref=DGVa_201807:essv26363598;Parent=esv4016776
CNVR_47	1	153880221	153976232	96012	11	Deletion	100	DGVa	deletion	125995559	155647117	29651559	+	ID=4610;study_accession=estd234;Dbxref=DGVa_201807:essv26363598;Parent=esv4016776
CNVR_48	1	154018942	154046473	27532	27	Deletion	100	DGVa	deletion	125995559	155647117	29651559	+	ID=4610;study_accession=estd234;Dbxref=DGVa_201807:essv26363598;Parent=esv4016776
CNVR_49	1	154054353	154208205	153853	153	Deletion	100	DGVa	deletion	125995559	155647117	29651559	+	ID=4610;study_accession=estd234;Dbxref=DGVa_201807:essv26363598;Parent=esv4016776
CNVR_50	1	155418178	155536634	118457	29	Deletion	100	DGVa	deletion	125995559	155647117	29651559	+	ID=4610;study_accession=estd234;Dbxref=DGVa_201807:essv26363598;Parent=esv4016776
CNVR_51	1	156799933	156816782	16850	20	Deletion	100	DGVa	deletion	155416241	157004254	1588014	+	ID=10042;study_accession=estd234;Dbxref=DGVa_201807:essv26339955;Parent=esv4013013
CNVR_52	1	157130083	157199865	69783	10	Deletion	100	DGVa	deletion	4996911	157416416	152419506	+	ID=19292;study_accession=estd234;Dbxref=DGVa_201807:essv26309123;Parent=esv4015512
CNVR_53	1	157257985	157381230	123246	178	Deletion	0.0722133	DGVa	copy number variation	157315259	157315347	89	+	ID=11214;study_accession=estd223;Dbxref=DGVa_201807:esv3894513
CNVR_58	2	4021245	4043289	22045	24	Deletion	100	DGVa	duplication	3864717	4252988	388272	+	ID=183542;study_accession=nstd135;Dbxref=DGVa_201807:nssv13711686;Parent=nsv2779373
CNVR_59	2	4168737	4237903	69167	44	Deletion	100	DGVa	duplication	3864717	4252988	388272	+	ID=183542;study_accession=nstd135;Dbxref=DGVa_201807:nssv13711686;Parent=nsv2779373
CNVR_62	2	11914701	11957602	42902	34	Deletion	100	DGVa	deletion	5925482	17866685	11941204	+	ID=193780;study_accession=estd234;Dbxref=DGVa_201807:essv26157979;Parent=esv4012907
CNVR_63	2	14907654	14944880	37227	6	Deletion	100	DGVa	deletion	5925482	17866685	11941204	+	ID=193780;study_accession=estd234;Dbxref=DGVa_201807:essv26157979;Parent=esv4012907
CNVR_64	2	15720289	15754472	34184	6	Deletion	100	DGVa	deletion	5925482	17866685	11941204	+	ID=193780;study_accession=estd234;Dbxref=DGVa_201807:essv26157979;Parent=esv4012907
CNVR_65	2	18396431	18431703	35273	8	Deletion	100	DGVa	deletion	17589006	18810142	1221137	+	ID=188619;study_accession=estd223;Dbxref=DGVa_201807:essv25818439;Parent=esv3895420
CNVR_66	2	20721924	20840274	118351	278	Deletion	100	DGVa	copy number loss	9036322	68053696	59017375	+	ID=194947;study_accession=nstd131;Dbxref=DGVa_201807:nssv13456853;Parent=nsv2728155
CNVR_67	2	21736990	21789114	52125	13	Duplication	100	DGVa	copy number loss	9036322	68053696	59017375	+	ID=194947;study_accession=nstd131;Dbxref=DGVa_201807:nssv13456853;Parent=nsv2728155
CNVR_68	2	24412618	24475100	62483	21	Deletion	100	DGVa	deletion	24315516	92118716	67803201	+	ID=189609;study_accession=estd234;Dbxref=DGVa_201807:essv26250836;Parent=esv4013487
CNVR_69	2	32575328	32638625	63298	7	Deletion	100	DGVa	deletion	24315516	92118716	67803201	+	ID=189609;study_accession=estd234;Dbxref=DGVa_201807:essv26250836;Parent=esv4013487
CNVR_70	2	34080426	34117594	37169	8	Deletion	100	DGVa	deletion	24315516	92118716	67803201	+	ID=189609;study_accession=estd234;Dbxref=DGVa_201807:essv26250836;Parent=esv4013487
CNVR_71	2	35131256	35173942	42687	8	Deletion	100	DGVa	deletion	24315516	92118716	67803201	+	ID=189609;study_accession=estd234;Dbxref=DGVa_201807:essv26250836;Parent=esv4013487
CNVR_72	2	37137585	37185766	48182	6	Deletion	100	DGVa	deletion	24315516	92118716	67803201	+	ID=189609;study_accession=estd234;Dbxref=DGVa_201807:essv26250836;Parent=esv4013487
CNVR_73	2	47421676	47463911	42236	13	Duplication	100	DGVa	deletion	24315516	92118716	67803201	+	ID=189609;study_accession=estd234;Dbxref=DGVa_201807:essv26250836;Parent=esv4013487
CNVR_74	2	56256033	56284122	28090	5	Duplication	100	DGVa	deletion	24315516	92118716	67803201	+	ID=189609;study_accession=estd234;Dbxref=DGVa_201807:essv26250836;Parent=esv4013487
CNVR_75	2	66092265	66152506	60242	94	Duplication	100	DGVa	deletion	24315516	92118716	67803201	+	ID=189609;study_accession=estd234;Dbxref=DGVa_201807:essv26250836;Parent=esv4013487
CNVR_76	2	79447099	79500992	53894	6	Duplication	100	DGVa	deletion	24315516	92118716	67803201	+	ID=189609;study_accession=estd234;Dbxref=DGVa_201807:essv26250836;Parent=esv4013487
CNVR_77	2	82601954	82671570	69617	399	Deletion	100	DGVa	deletion	24315516	92118716	67803201	+	ID=189609;study_accession=estd234;Dbxref=DGVa_201807:essv26250836;Parent=esv4013487
CNVR_78	2	88023269	88050951	27683	6	Deletion	100	DGVa	deletion	24315516	92118716	67803201	+	ID=189609;study_accession=estd234;Dbxref=DGVa_201807:essv26250836;Parent=esv4013487
CNVR_79	2	97592387	97645339	52953	7	Deletion	100	DGVa	deletion	66877099	110863180	43986082	-	ID=196454;study_accession=estd234;Dbxref=DGVa_201807:essv26088044;Parent=esv4018959
CNVR_80	2	106446238	106529056	82819	119	Duplication	100	DGVa	deletion	66877099	110863180	43986082	-	ID=196454;study_accession=estd234;Dbxref=DGVa_201807:essv26088044;Parent=esv4018959
CNVR_81	2	110469774	110504022	34249	6	Deletion	100	DGVa	tandem duplication	110214371	116194959	5980589	+	ID=184310;study_accession=estd223;Dbxref=DGVa_201807:essv25810265;Parent=esv3899867
CNVR_82	2	118840266	118864660	24395	8	Deletion	100	DGVa	deletion	111693471	128404356	16710886	+	ID=184484;study_accession=estd234;Dbxref=DGVa_201807:essv26158774;Parent=esv4018878
CNVR_83	2	118870775	118945847	75073	429	Duplication	100	DGVa	deletion	111693471	128404356	16710886	+	ID=184484;study_accession=estd234;Dbxref=DGVa_201807:essv26158774;Parent=esv4018878
CNVR_84	2	119641403	119821813	180411	115	Duplication	100	DGVa	deletion	111693471	128404356	16710886	+	ID=184484;study_accession=estd234;Dbxref=DGVa_201807:essv26158774;Parent=esv4018878
CNVR_85	2	120883974	120912789	28816	14	Deletion	100	DGVa	deletion	111693471	128404356	16710886	+	ID=184484;study_accession=estd234;Dbxref=DGVa_201807:essv26158774;Parent=esv4018878
CNVR_86	2	121437785	121485120	47336	17	Deletion	100	DGVa	deletion	111693471	128404356	16710886	+	ID=184484;study_accession=estd234;Dbxref=DGVa_201807:essv26158774;Parent=esv4018878
CNVR_87	2	123735242	123851299	116058	143	Deletion	100	DGVa	deletion	111693471	128404356	16710886	+	ID=184484;study_accession=estd234;Dbxref=DGVa_201807:essv26158774;Parent=esv4018878
CNVR_88	2	125472384	125496500	24117	5	Deletion	100	DGVa	deletion	111693471	128404356	16710886	+	ID=184484;study_accession=estd234;Dbxref=DGVa_201807:essv26158774;Parent=esv4018878
CNVR_89	2	128011005	128026498	15494	29	Deletion	100	DGVa	deletion	111693471	128404356	16710886	+	ID=184484;study_accession=estd234;Dbxref=DGVa_201807:essv26158774;Parent=esv4018878
CNVR_90	2	129277519	129330790	53272	17	Deletion	100	DGVa	deletion	93689159	133456577	39767419	-	ID=201325;study_accession=estd234;Dbxref=DGVa_201807:essv26070720;Parent=esv4011560
CNVR_91	2	130240381	130271596	31216	15	Deletion	100	DGVa	duplication	129856034	130320264	464231	+	ID=186672;study_accession=nstd135;Dbxref=DGVa_201807:nssv13656887;Parent=nsv2779398
CNVR_92	2	130719362	130780001	60640	5	Duplication	0.438654	DGVa	copy number variation	130736720	130736985	266	+	ID=186830;study_accession=estd234;Dbxref=DGVa_201807:esv4011503
CNVR_93	2	130899002	130985433	86432	61	Deletion	100	DGVa	deletion	93689159	133456577	39767419	-	ID=201325;study_accession=estd234;Dbxref=DGVa_201807:essv26070720;Parent=esv4011560
CNVR_94	2	131097138	131144026	46889	8	Deletion	100	DGVa	deletion	93689159	133456577	39767419	-	ID=201325;study_accession=estd234;Dbxref=DGVa_201807:essv26070720;Parent=esv4011560
CNVR_95	2	131511291	131832573	321283	5	Duplication	100	DGVa	copy number loss	131485347	132396990	911644	+	ID=186843;study_accession=nstd131;Dbxref=DGVa_201807:nssv13455353;Parent=nsv2727281
CNVR_96	2	131905928	131952913	46986	33	Deletion	100	DGVa	copy number loss	131485347	132396990	911644	+	ID=186843;study_accession=nstd131;Dbxref=DGVa_201807:nssv13455353;Parent=nsv2727281
CNVR_97	2	133574751	133608430	33680	5	Deletion	100	DGVa	copy number loss	132919825	133741458	821634	+	ID=187239;study_accession=nstd131;Dbxref=DGVa_201807:nssv13469858;Parent=nsv2727292
CNVR_98	2	134132262	134166076	33815	5	Duplication	100	DGVa	copy number variation	133806020	135110566	1304547	+	ID=187315;study_accession=nstd131;Dbxref=DGVa_201807:nsv2727303
CNVR_99	2	135009210	135061271	52062	8	Deletion	100	DGVa	copy number variation	133806020	135110566	1304547	+	ID=187315;study_accession=nstd131;Dbxref=DGVa_201807:nsv2727303
CNVR_105	3	2028874	2072275	43402	123	Deletion	100	DGVa	copy number variation	1707245	5083627	3376383	+	ID=284481;study_accession=estd223;Dbxref=DGVa_201807:esv3895519
CNVR_106	3	8404570	8443863	39294	17	Deletion	100	DGVa	deletion	4983024	84069785	79086762	+	ID=295676;study_accession=estd234;Dbxref=DGVa_201807:essv26116975;Parent=esv4015120
CNVR_107	3	9573777	9594845	21069	5	Deletion	100	DGVa	deletion	4983024	84069785	79086762	+	ID=295676;study_accession=estd234;Dbxref=DGVa_201807:essv26116975;Parent=esv4015120
CNVR_108	3	15150958	15292035	141078	8	Duplication	100	DGVa	copy number loss	14692892	15950025	1257134	+	ID=288972;study_accession=nstd131;Dbxref=DGVa_201807:nssv13468934;Parent=nsv2727604
CNVR_109	3	15512531	15551034	38504	24	Deletion	100	DGVa	copy number loss	14692892	15950025	1257134	+	ID=288972;study_accession=nstd131;Dbxref=DGVa_201807:nssv13468934;Parent=nsv2727604
CNVR_110	3	16476154	16510191	34038	8	Deletion	100	DGVa	copy number loss	14692892	19321481	4628590	+	ID=288973;study_accession=nstd131;Dbxref=DGVa_201807:nssv13468735;Parent=nsv2727604
CNVR_111	3	18939012	18981594	42583	11	Deletion	100	DGVa	copy number loss	14692892	19321481	4628590	+	ID=288973;study_accession=nstd131;Dbxref=DGVa_201807:nssv13468735;Parent=nsv2727604
CNVR_112	3	24105929	24138321	32393	100	Deletion	100	DGVa	copy number loss	18059772	83507551	65447780	-	ID=289380;study_accession=nstd131;Dbxref=DGVa_201807:nssv13469050;Parent=nsv2727459
CNVR_113	3	32194705	32217204	22500	5	Deletion	100	DGVa	copy number loss	18059772	83507551	65447780	-	ID=289380;study_accession=nstd131;Dbxref=DGVa_201807:nssv13469050;Parent=nsv2727459
CNVR_114	3	33956881	33980164	23284	10	Deletion	100	DGVa	copy number loss	18059772	83507551	65447780	-	ID=289380;study_accession=nstd131;Dbxref=DGVa_201807:nssv13469050;Parent=nsv2727459
CNVR_115	3	34135031	34166468	31438	5	Deletion	100	DGVa	copy number loss	18059772	83507551	65447780	-	ID=289380;study_accession=nstd131;Dbxref=DGVa_201807:nssv13469050;Parent=nsv2727459
CNVR_116	3	40378872	40416046	37175	11	Duplication	100	DGVa	copy number loss	18059772	83507551	65447780	-	ID=289380;study_accession=nstd131;Dbxref=DGVa_201807:nssv13469050;Parent=nsv2727459
CNVR_117	3	49233756	49256365	22610	49	Deletion	100	DGVa	copy number loss	18059772	83507551	65447780	-	ID=289380;study_accession=nstd131;Dbxref=DGVa_201807:nssv13469050;Parent=nsv2727459
CNVR_118	3	49328762	49358372	29611	5	Deletion	100	DGVa	copy number loss	18059772	83507551	65447780	-	ID=289380;study_accession=nstd131;Dbxref=DGVa_201807:nssv13469050;Parent=nsv2727459
CNVR_119	3	52396691	52427882	31192	20	Deletion	100	DGVa	copy number loss	18059772	83507551	65447780	-	ID=289380;study_accession=nstd131;Dbxref=DGVa_201807:nssv13469050;Parent=nsv2727459
CNVR_120	3	53419400	53454722	35323	40	Deletion	100	DGVa	copy number loss	18059772	83507551	65447780	-	ID=289380;study_accession=nstd131;Dbxref=DGVa_201807:nssv13469050;Parent=nsv2727459
CNVR_121	3	54093636	54104344	10709	21	Duplication	100	DGVa	copy number loss	18059772	83507551	65447780	-	ID=289380;study_accession=nstd131;Dbxref=DGVa_201807:nssv13469050;Parent=nsv2727459
CNVR_122	3	54363519	54644989	281471	46	Duplication	100	DGVa	copy number loss	18059772	83507551	65447780	-	ID=289380;study_accession=nstd131;Dbxref=DGVa_201807:nssv13469050;Parent=nsv2727459
CNVR_123	3	75871439	75914614	43176	5	Duplication	100	DGVa	copy number loss	18059772	83507551	65447780	-	ID=289380;study_accession=nstd131;Dbxref=DGVa_201807:nssv13469050;Parent=nsv2727459
CNVR_124	3	84115641	84140187	24547	81	Deletion	100	DGVa	copy number loss	38976999	85463304	46486306	-	ID=293175;study_accession=nstd131;Dbxref=DGVa_201807:nssv13462055;Parent=nsv2727537
CNVR_125	3	92719137	92745703	26567	7	Deletion	100	DGVa	deletion	39628885	94039997	54411113	-	ID=293393;study_accession=estd234;Dbxref=DGVa_201807:essv26289785;Parent=esv4012472
CNVR_126	3	94949001	95017906	68906	16	Deletion	100	DGVa	deletion	85996462	100048925	14052464	-	ID=301994;study_accession=estd234;Dbxref=DGVa_201807:essv26378733;Parent=esv4015120
CNVR_127	3	99596625	99681755	85131	53	Deletion	100	DGVa	deletion	85996462	100048925	14052464	-	ID=301994;study_accession=estd234;Dbxref=DGVa_201807:essv26378733;Parent=esv4015120
CNVR_128	3	101184420	101232387	47968	42	Deletion	75.5191	DGVa	copy number variation	101176696	101220644	43949	+	ID=303988;study_accession=nstd135;Dbxref=DGVa_201807:nsv2779408
CNVR_129	3	101385424	101416510	31087	15	Deletion	100	DGVa	duplication	101176696	101580389	403694	+	ID=303989;study_accession=nstd135;Dbxref=DGVa_201807:nssv13657220;Parent=nsv2779408
CNVR_130	3	102076261	102126610	50350	21	Deletion	45.9603	DGVa	copy number gain	102096412	102119552	23141	+	ID=285299;study_accession=nstd69;Dbxref=DGVa_201807:nssv1456992;Parent=nsv835770
CNVR_131	3	104998261	105141983	143723	17	Duplication	18.2093	DGVa	copy number gain	105115813	105162448	46636	+	ID=285791;study_accession=nstd61;Dbxref=DGVa_201807:nssv1382182;Parent=nsv811049
CNVR_132	3	105355969	105438717	82749	33	Deletion	100	DGVa	duplication	105162449	105438717	276269	+	ID=285794;study_accession=nstd135;Dbxref=DGVa_201807:nssv13656772;Parent=nsv2779413
CNVR_137	3	113402934	113451193	48260	6	Deletion	100	DGVa	deletion	113000661	113612066	611406	+	ID=286541;study_accession=estd223;Dbxref=DGVa_201807:essv25819096;Parent=esv3895619
CNVR_138	3	115040734	115056511	15778	9	Deletion	100	DGVa	duplication	114721072	115208410	487339	+	ID=286809;study_accession=nstd135;Dbxref=DGVa_201807:nssv13657046;Parent=nsv2779414
CNVR_140	3	117438836	117505205	66370	459	Deletion	0.519813	DGVa	deletion	117469972	117470316	345	+	ID=287898;study_accession=estd234;Dbxref=DGVa_201807:essv26267347;Parent=esv4013731
CNVR_144	3	119928011	120095841	167831	159	Deletion	0.101888	DGVa	deletion	120081864	120082034	171	+	ID=288927;study_accession=estd234;Dbxref=DGVa_201807:essv26486391;Parent=esv4019328
CNVR_145	3	120167160	120267810	100651	60	Deletion	100	DGVa	copy number gain	120142263	120424649	282387	+	ID=288940;study_accession=nstd60;Dbxref=DGVa_201807:nssv1382003;Parent=nsv809862
CNVR_146	3	120336422	120356524	20103	13	Deletion	100	DGVa	copy number gain	120142263	120424649	282387	+	ID=288940;study_accession=nstd60;Dbxref=DGVa_201807:nssv1382003;Parent=nsv809862
CNVR_148	3	120814725	120870238	55514	5	Deletion	0.154916	DGVa	deletion	120844905	120844990	86	+	ID=288965;study_accession=estd223;Dbxref=DGVa_201807:essv25819188;Parent=esv3895633
CNVR_149	4	182210	369942	187733	5	Deletion	8.73528	DGVa	copy number variation	201380	217778	16399	+	ID=328700;study_accession=nstd131;Dbxref=DGVa_201807:nsv2727646
CNVR_150	4	609078	650192	41115	10	Deletion	100	DGVa	copy number loss	211039	28914614	28703576	+	ID=328727;study_accession=nstd131;Dbxref=DGVa_201807:nssv13465898;Parent=nsv2727631
CNVR_151	4	4581806	4616458	34653	8	Deletion	100	DGVa	copy number loss	211039	28914614	28703576	+	ID=328727;study_accession=nstd131;Dbxref=DGVa_201807:nssv13465898;Parent=nsv2727631
CNVR_152	4	6109391	6132029	22639	7	Deletion	100	DGVa	copy number loss	211039	28914614	28703576	+	ID=328727;study_accession=nstd131;Dbxref=DGVa_201807:nssv13465898;Parent=nsv2727631
CNVR_153	4	7597654	7623872	26219	11	Deletion	100	DGVa	copy number loss	211039	28914614	28703576	+	ID=328727;study_accession=nstd131;Dbxref=DGVa_201807:nssv13465898;Parent=nsv2727631
CNVR_154	4	7820048	7863031	42984	5	Deletion	100	DGVa	copy number loss	211039	28914614	28703576	+	ID=328727;study_accession=nstd131;Dbxref=DGVa_201807:nssv13465898;Parent=nsv2727631
CNVR_155	4	9755834	9779525	23692	39	Deletion	100	DGVa	copy number loss	211039	28914614	28703576	+	ID=328727;study_accession=nstd131;Dbxref=DGVa_201807:nssv13465898;Parent=nsv2727631
CNVR_156	4	14374527	14409124	34598	14	Deletion	100	DGVa	copy number loss	211039	28914614	28703576	+	ID=328727;study_accession=nstd131;Dbxref=DGVa_201807:nssv13465898;Parent=nsv2727631
CNVR_157	4	15274244	15297685	23442	28	Deletion	100	DGVa	copy number loss	211039	28914614	28703576	+	ID=328727;study_accession=nstd131;Dbxref=DGVa_201807:nssv13465898;Parent=nsv2727631
CNVR_158	4	20458898	20494541	35644	6	Deletion	100	DGVa	copy number loss	211039	28914614	28703576	+	ID=328727;study_accession=nstd131;Dbxref=DGVa_201807:nssv13465898;Parent=nsv2727631
CNVR_159	4	20743875	20769907	26033	74	Deletion	100	DGVa	copy number loss	211039	28914614	28703576	+	ID=328727;study_accession=nstd131;Dbxref=DGVa_201807:nssv13465898;Parent=nsv2727631
CNVR_160	4	48302349	48315849	13501	7	Deletion	100	DGVa	deletion	1064430	86311700	85247271	+	ID=328830;study_accession=estd234;Dbxref=DGVa_201807:essv26229633;Parent=esv4012224
CNVR_161	4	48548061	48600523	52463	9	Deletion	100	DGVa	deletion	1064430	86311700	85247271	+	ID=328830;study_accession=estd234;Dbxref=DGVa_201807:essv26229633;Parent=esv4012224
CNVR_162	4	62030852	62049077	18226	7	Duplication	100	DGVa	deletion	1064430	86311700	85247271	+	ID=328830;study_accession=estd234;Dbxref=DGVa_201807:essv26229633;Parent=esv4012224
CNVR_163	4	63845186	63908469	63284	5	Deletion	100	DGVa	deletion	1064430	86311700	85247271	+	ID=328830;study_accession=estd234;Dbxref=DGVa_201807:essv26229633;Parent=esv4012224
CNVR_164	4	65968248	66013467	45220	15	Duplication	100	DGVa	deletion	1064430	86311700	85247271	+	ID=328830;study_accession=estd234;Dbxref=DGVa_201807:essv26229633;Parent=esv4012224
CNVR_165	4	68793157	68953630	160474	727	Deletion	100	DGVa	deletion	1064430	86311700	85247271	+	ID=328830;study_accession=estd234;Dbxref=DGVa_201807:essv26229633;Parent=esv4012224
CNVR_166	4	72844131	72865541	21411	5	Deletion	100	DGVa	deletion	1064430	86311700	85247271	+	ID=328830;study_accession=estd234;Dbxref=DGVa_201807:essv26229633;Parent=esv4012224
CNVR_167	4	76258296	76280133	21838	87	Deletion	100	DGVa	deletion	1064430	86311700	85247271	+	ID=328830;study_accession=estd234;Dbxref=DGVa_201807:essv26229633;Parent=esv4012224
CNVR_168	4	77058910	77137872	78963	6	Deletion	100	DGVa	deletion	1064430	86311700	85247271	+	ID=328830;study_accession=estd234;Dbxref=DGVa_201807:essv26229633;Parent=esv4012224
CNVR_169	4	82698947	82737793	38847	670	Duplication	100	DGVa	deletion	1064430	86311700	85247271	+	ID=328830;study_accession=estd234;Dbxref=DGVa_201807:essv26229633;Parent=esv4012224
CNVR_170	4	84484579	84500417	15839	7	Deletion	100	DGVa	deletion	1064430	86311700	85247271	+	ID=328830;study_accession=estd234;Dbxref=DGVa_201807:essv26229633;Parent=esv4012224
CNVR_171	4	86712561	86740863	28303	6	Deletion	100	DGVa	deletion	52509666	116186383	63676718	+	ID=340825;study_accession=estd234;Dbxref=DGVa_201807:essv26123314;Parent=esv4013376
CNVR_172	4	91441317	91497709	56393	37	Duplication	100	DGVa	deletion	52509666	116186383	63676718	+	ID=340825;study_accession=estd234;Dbxref=DGVa_201807:essv26123314;Parent=esv4013376
CNVR_173	4	92542300	92580131	37832	16	Deletion	100	DGVa	deletion	52509666	116186383	63676718	+	ID=340825;study_accession=estd234;Dbxref=DGVa_201807:essv26123314;Parent=esv4013376
CNVR_174	4	92790044	92900769	110726	49	Deletion	100	DGVa	deletion	52509666	116186383	63676718	+	ID=340825;study_accession=estd234;Dbxref=DGVa_201807:essv26123314;Parent=esv4013376
CNVR_175	4	93081182	93134117	52936	5	Deletion	100	DGVa	deletion	52509666	116186383	63676718	+	ID=340825;study_accession=estd234;Dbxref=DGVa_201807:essv26123314;Parent=esv4013376
CNVR_176	4	95271983	95293625	21643	14	Deletion	100	DGVa	deletion	52509666	116186383	63676718	+	ID=340825;study_accession=estd234;Dbxref=DGVa_201807:essv26123314;Parent=esv4013376
CNVR_177	4	98808423	98904676	96254	25	Deletion	100	DGVa	deletion	52509666	116186383	63676718	+	ID=340825;study_accession=estd234;Dbxref=DGVa_201807:essv26123314;Parent=esv4013376
CNVR_178	4	102607787	102635484	27698	26	Deletion	100	DGVa	deletion	52509666	116186383	63676718	+	ID=340825;study_accession=estd234;Dbxref=DGVa_201807:essv26123314;Parent=esv4013376
CNVR_179	4	102972597	103026614	54018	5	Deletion	100	DGVa	deletion	52509666	116186383	63676718	+	ID=340825;study_accession=estd234;Dbxref=DGVa_201807:essv26123314;Parent=esv4013376
CNVR_180	4	105086251	105160865	74615	135	Deletion	100	DGVa	deletion	105085204	105164778	79575	+	ID=330414;study_accession=estd234;Dbxref=DGVa_201807:essv26247197;Parent=esv4018474
CNVR_181	4	105221232	105304020	82789	83	Duplication	1.86981	DGVa	copy number gain	105170300	105222779	52480	+	ID=330681;study_accession=nstd69;Dbxref=DGVa_201807:nssv1456229;Parent=nsv835900
CNVR_182	4	106359231	106435387	76157	122	Duplication	52.8264	DGVa	copy number gain	106368610	106408840	40231	+	ID=331431;End_range=106400137,106408840;Start_range=106368610,106369610;study_accession=nstd69;Dbxref=DGVa_201807:nssv1458716;Parent=nsv835745
CNVR_183	4	107314476	107351703	37228	27	Duplication	2.78822	DGVa	deletion	107324996	107326033	1038	+	ID=331595;study_accession=estd234;Dbxref=DGVa_201807:essv26216934;Parent=esv4015645
CNVR_184	4	107616045	107676277	60233	19	Deletion	7.48261	DGVa	deletion	107633271	107637777	4507	+	ID=331698;study_accession=estd234;Dbxref=DGVa_201807:essv26228930;Parent=esv4013340
CNVR_185	4	112231032	112260081	29050	32	Deletion	100	DGVa	deletion	52509666	116186383	63676718	+	ID=340825;study_accession=estd234;Dbxref=DGVa_201807:essv26123314;Parent=esv4013376
CNVR_186	4	112311559	112370072	58514	10	Deletion	100	DGVa	deletion	52509666	116186383	63676718	+	ID=340825;study_accession=estd234;Dbxref=DGVa_201807:essv26123314;Parent=esv4013376
CNVR_187	4	112614466	112678221	63756	277	Deletion	100	DGVa	deletion	52509666	116186383	63676718	+	ID=340825;study_accession=estd234;Dbxref=DGVa_201807:essv26123314;Parent=esv4013376
CNVR_188	4	112781436	112826726	45291	54	Deletion	1.34685	DGVa	copy number gain	112826117	112997488	171372	+	ID=332764;study_accession=nstd69;Dbxref=DGVa_201807:nssv1457922;Parent=nsv836015
CNVR_189	4	112837075	113108981	271907	170	Duplication	58.9959	DGVa	copy number gain	112826117	112997488	171372	+	ID=332764;study_accession=nstd69;Dbxref=DGVa_201807:nssv1457922;Parent=nsv836015
CNVR_190	4	113526332	113710038	183707	27	Deletion	100	DGVa	deletion	52509666	116186383	63676718	+	ID=340825;study_accession=estd234;Dbxref=DGVa_201807:essv26123314;Parent=esv4013376
CNVR_191	4	114601793	114645499	43707	15	Deletion	97.41	DGVa	copy number loss	114602925	114669240	66316	+	ID=333678;study_accession=nstd61;Dbxref=DGVa_201807:nssv1382921;Parent=nsv810806
CNVR_192	4	116890259	116940312	50054	7	Deletion	82.5808	DGVa	copy number loss	116898978	117064926	165949	+	ID=334418;study_accession=nstd131;Dbxref=DGVa_201807:nssv13470635;Parent=nsv2727648
CNVR_193	4	117223706	117239410	15705	6	Deletion	100	DGVa	copy number loss	117011087	119043636	2032550	+	ID=334565;study_accession=nstd131;Dbxref=DGVa_201807:nssv13461737;Parent=nsv2727648
CNVR_194	4	117434751	117460571	25821	11	Deletion	100	DGVa	copy number loss	117011087	119043636	2032550	+	ID=334565;study_accession=nstd131;Dbxref=DGVa_201807:nssv13461737;Parent=nsv2727648
CNVR_195	4	118121971	118166418	44448	64	Deletion	100	DGVa	copy number loss	117011087	119043636	2032550	+	ID=334565;study_accession=nstd131;Dbxref=DGVa_201807:nssv13461737;Parent=nsv2727648
CNVR_196	4	118888567	118955681	67115	13	Deletion	100	DGVa	copy number loss	117011087	119043636	2032550	+	ID=334565;study_accession=nstd131;Dbxref=DGVa_201807:nssv13461737;Parent=nsv2727648
CNVR_198	5	17156162	17167049	10888	5	Duplication	100	DGVa	copy number loss	6432378	99617560	93185183	-	ID=360363;study_accession=nstd131;Dbxref=DGVa_201807:nssv13458798;Parent=nsv2727702
CNVR_199	5	25972306	26079030	106725	98	Deletion	100	DGVa	copy number loss	17521979	29614724	12092746	+	ID=354291;study_accession=nstd131;Dbxref=DGVa_201807:nssv13452934;Parent=nsv2727688
CNVR_200	5	26379214	26500562	121349	46	Duplication	100	DGVa	copy number loss	17521979	29614724	12092746	+	ID=354291;study_accession=nstd131;Dbxref=DGVa_201807:nssv13452934;Parent=nsv2727688
CNVR_201	5	27805091	27871538	66448	11	Deletion	100	DGVa	copy number loss	17521979	29614724	12092746	+	ID=354291;study_accession=nstd131;Dbxref=DGVa_201807:nssv13452934;Parent=nsv2727688
CNVR_202	5	30314986	30438787	123802	23	Duplication	100	DGVa	copy number loss	26984092	30536541	3552450	+	ID=355043;study_accession=nstd131;Dbxref=DGVa_201807:nssv13454313;Parent=nsv2727706
CNVR_203	5	36604960	36652537	47578	22	Deletion	100	DGVa	copy number loss	6432378	99617560	93185183	-	ID=360363;study_accession=nstd131;Dbxref=DGVa_201807:nssv13458798;Parent=nsv2727702
CNVR_204	5	56042169	56160353	118185	139	Duplication	100	DGVa	deletion	37111464	77964849	40853386	-	ID=356817;study_accession=estd234;Dbxref=DGVa_201807:essv26161896;Parent=esv4012724
CNVR_205	5	56209947	56263909	53963	8	Deletion	100	DGVa	deletion	37111464	77964849	40853386	-	ID=356817;study_accession=estd234;Dbxref=DGVa_201807:essv26161896;Parent=esv4012724
CNVR_206	5	57516539	57562848	46310	13	Deletion	100	DGVa	deletion	37111464	77964849	40853386	-	ID=356817;study_accession=estd234;Dbxref=DGVa_201807:essv26161896;Parent=esv4012724
CNVR_207	5	58484356	58530852	46497	21	Deletion	100	DGVa	deletion	37111464	77964849	40853386	-	ID=356817;study_accession=estd234;Dbxref=DGVa_201807:essv26161896;Parent=esv4012724
CNVR_208	5	59063950	59241566	177617	18	Duplication	100	DGVa	deletion	37111464	77964849	40853386	-	ID=356817;study_accession=estd234;Dbxref=DGVa_201807:essv26161896;Parent=esv4012724
CNVR_209	5	69875045	69896247	21203	10	Deletion	100	DGVa	deletion	37111464	77964849	40853386	-	ID=356817;study_accession=estd234;Dbxref=DGVa_201807:essv26161896;Parent=esv4012724
CNVR_210	5	73566055	73592002	25948	7	Deletion	100	DGVa	deletion	37111464	77964849	40853386	-	ID=356817;study_accession=estd234;Dbxref=DGVa_201807:essv26161896;Parent=esv4012724
CNVR_211	5	75925896	75943781	17886	5	Deletion	100	DGVa	deletion	37111464	77964849	40853386	-	ID=356817;study_accession=estd234;Dbxref=DGVa_201807:essv26161896;Parent=esv4012724
CNVR_212	5	82057231	82085293	28063	33	Deletion	100	DGVa	copy number loss	6432378	99617560	93185183	-	ID=360363;study_accession=nstd131;Dbxref=DGVa_201807:nssv13458798;Parent=nsv2727702
CNVR_213	5	88664970	88681101	16132	41	Deletion	100	DGVa	copy number loss	6432378	99617560	93185183	-	ID=360363;study_accession=nstd131;Dbxref=DGVa_201807:nssv13458798;Parent=nsv2727702
CNVR_214	5	97307535	97360268	52734	34	Deletion	100	DGVa	copy number loss	6432378	99617560	93185183	-	ID=360363;study_accession=nstd131;Dbxref=DGVa_201807:nssv13458798;Parent=nsv2727702
CNVR_215	5	98846920	98865023	18104	93	Deletion	100	DGVa	copy number loss	6432378	99617560	93185183	-	ID=360363;study_accession=nstd131;Dbxref=DGVa_201807:nssv13458798;Parent=nsv2727702
CNVR_224	5	111075204	111102666	27463	59	Deletion	100	DGVa	copy number variation	110825455	111237652	412198	+	ID=352159;study_accession=nstd131;Dbxref=DGVa_201807:nsv2727708
CNVR_229	5	113885833	113960444	74612	22	Deletion	100	DGVa	copy number variation	113459760	115591816	2132057	+	ID=352265;study_accession=nstd131;Dbxref=DGVa_201807:nsv2727709
CNVR_230	5	115395613	115425157	29545	12	Deletion	100	DGVa	copy number variation	113459760	115591816	2132057	+	ID=352265;study_accession=nstd131;Dbxref=DGVa_201807:nsv2727709
CNVR_233	5	116844276	116926941	82666	11	Deletion	100	DGVa	copy number loss	116777415	118906018	2128604	+	ID=352711;study_accession=nstd131;Dbxref=DGVa_201807:nssv13456666;Parent=nsv2727712
CNVR_234	5	117211139	117246035	34897	19	Deletion	100	DGVa	copy number loss	116777415	118906018	2128604	+	ID=352711;study_accession=nstd131;Dbxref=DGVa_201807:nssv13456666;Parent=nsv2727712
CNVR_235	5	117847326	117862965	15640	5	Duplication	100	DGVa	copy number loss	116777415	118906018	2128604	+	ID=352711;study_accession=nstd131;Dbxref=DGVa_201807:nssv13456666;Parent=nsv2727712
CNVR_236	5	118300392	118386154	85763	45	Deletion	100	DGVa	copy number loss	116777415	118906018	2128604	+	ID=352711;study_accession=nstd131;Dbxref=DGVa_201807:nssv13456666;Parent=nsv2727712
CNVR_237	5	118441611	118459337	17727	10	Deletion	100	DGVa	copy number loss	116777415	118906018	2128604	+	ID=352711;study_accession=nstd131;Dbxref=DGVa_201807:nssv13456666;Parent=nsv2727712
CNVR_238	5	119544930	119685928	140999	74	Deletion	100	DGVa	copy number loss	117682445	120056260	2373816	+	ID=352845;study_accession=nstd131;Dbxref=DGVa_201807:nssv13453640;Parent=nsv2727712
CNVR_239	5	119748969	119832347	83379	31	Deletion	100	DGVa	copy number loss	117682445	120056260	2373816	+	ID=352845;study_accession=nstd131;Dbxref=DGVa_201807:nssv13453640;Parent=nsv2727712
CNVR_240	5	119970872	120013352	42481	9	Deletion	100	DGVa	copy number loss	117682445	120056260	2373816	+	ID=352845;study_accession=nstd131;Dbxref=DGVa_201807:nssv13453640;Parent=nsv2727712
CNVR_241	6	386837	492748	105912	126	Duplication	100	DGVa	copy number gain	149569	529299	379731	+	ID=373103;study_accession=nstd60;Dbxref=DGVa_201807:nssv1378450;Parent=nsv809938
CNVR_242	6	2091120	2121352	30233	5	Deletion	100	DGVa	tandem duplication	1946693	3992519	2045827	+	ID=373664;study_accession=estd223;Dbxref=DGVa_201807:esv3900032
CNVR_243	6	2406762	2432955	26194	8	Deletion	100	DGVa	tandem duplication	1946693	3992519	2045827	+	ID=373664;study_accession=estd223;Dbxref=DGVa_201807:esv3900032
CNVR_244	6	3548812	3573902	25091	5	Deletion	100	DGVa	tandem duplication	1946693	3992519	2045827	+	ID=373664;study_accession=estd223;Dbxref=DGVa_201807:esv3900032
CNVR_245	6	3584417	3606918	22502	5	Deletion	100	DGVa	tandem duplication	1946693	3992519	2045827	+	ID=373664;study_accession=estd223;Dbxref=DGVa_201807:esv3900032
CNVR_246	6	13053241	13077286	24046	13	Deletion	100	DGVa	copy number variation	4227945	39324687	35096743	+	ID=374135;study_accession=estd223;Dbxref=DGVa_201807:esv3895914
CNVR_247	6	13107149	13129161	22013	40	Deletion	100	DGVa	copy number variation	4227945	39324687	35096743	+	ID=374135;study_accession=estd223;Dbxref=DGVa_201807:esv3895914
CNVR_248	6	14830924	14879462	48539	106	Deletion	100	DGVa	copy number variation	4227945	39324687	35096743	+	ID=374135;study_accession=estd223;Dbxref=DGVa_201807:esv3895914
CNVR_249	6	15670645	15688290	17646	26	Deletion	100	DGVa	copy number variation	4227945	39324687	35096743	+	ID=374135;study_accession=estd223;Dbxref=DGVa_201807:esv3895914
CNVR_250	6	20690699	20716045	25347	10	Deletion	100	DGVa	copy number variation	4227945	39324687	35096743	+	ID=374135;study_accession=estd223;Dbxref=DGVa_201807:esv3895914
CNVR_251	6	31590806	31628580	37775	11	Deletion	100	DGVa	copy number variation	4227945	39324687	35096743	+	ID=374135;study_accession=estd223;Dbxref=DGVa_201807:esv3895914
CNVR_252	6	51884459	52200066	315608	239	Deletion	100	DGVa	deletion	18219227	78628384	60409158	+	ID=378652;study_accession=estd234;Dbxref=DGVa_201807:essv26228232;Parent=esv4017011
CNVR_253	6	57939675	57973805	34131	13	Deletion	100	DGVa	deletion	18219227	78628384	60409158	+	ID=378652;study_accession=estd234;Dbxref=DGVa_201807:essv26228232;Parent=esv4017011
CNVR_254	6	60757621	60788433	30813	12	Deletion	100	DGVa	deletion	18219227	78628384	60409158	+	ID=378652;study_accession=estd234;Dbxref=DGVa_201807:essv26228232;Parent=esv4017011
CNVR_255	6	63092317	63109872	17556	13	Deletion	100	DGVa	deletion	18219227	78628384	60409158	+	ID=378652;study_accession=estd234;Dbxref=DGVa_201807:essv26228232;Parent=esv4017011
CNVR_256	6	84395081	84419519	24439	11	Deletion	100	DGVa	copy number gain	71353965	96604190	25250226	-	ID=391770;study_accession=nstd131;Dbxref=DGVa_201807:nssv13464719;Parent=nsv2727736
CNVR_257	6	89061937	89100991	39055	33	Deletion	100	DGVa	copy number gain	71353965	96604190	25250226	-	ID=391770;study_accession=nstd131;Dbxref=DGVa_201807:nssv13464719;Parent=nsv2727736
CNVR_262	6	114163014	114262129	99116	111	Duplication	50.7325	DGVa	duplication	113810062	114213297	403236	+	ID=377699;study_accession=nstd135;Dbxref=DGVa_201807:nssv13657072;Parent=nsv2779230
CNVR_263	6	114535747	114659715	123969	16	Deletion	0.0346861	DGVa	deletion	114553690	114553732	43	+	ID=377744;study_accession=estd223;Dbxref=DGVa_201807:essv25801890;Parent=esv3896023
CNVR_264	6	115417070	115506124	89055	94	Complex	39.9764	DGVa	copy number gain	115277518	115452670	175153	+	ID=377838;study_accession=nstd61;Dbxref=DGVa_201807:nssv1382193;Parent=nsv810524
CNVR_265	6	116226379	116277506	51128	58	Deletion	100	DGVa	copy number loss	116018493	116385314	366822	+	ID=378018;study_accession=nstd60;Dbxref=DGVa_201807:nssv1380237;Parent=nsv809987
CNVR_266	6	116323001	116379088	56088	22	Deletion	100	DGVa	copy number loss	116018493	116385314	366822	+	ID=378018;study_accession=nstd60;Dbxref=DGVa_201807:nssv1380237;Parent=nsv809987
CNVR_267	6	116441231	116479607	38377	8	Duplication	0.724392	DGVa	deletion	116463529	116463806	278	+	ID=378034;study_accession=estd234;Dbxref=DGVa_201807:essv26307237;Parent=esv4018004
CNVR_268	6	116574227	116659619	85393	6	Deletion	0.215474	DGVa	deletion	116588470	116588653	184	+	ID=378157;study_accession=estd223;Dbxref=DGVa_201807:essv25801771;Parent=esv3896008
CNVR_269	6	117002222	117053193	50972	45	Deletion	100	DGVa	copy number loss	116788447	117123989	335543	-	ID=378169;study_accession=nstd60;Dbxref=DGVa_201807:nssv1381105;Parent=nsv809985
CNVR_271	7	1361717	1410608	48892	104	Deletion	100	DGVa	copy number variation	257581	36950549	36692969	+	ID=399806;study_accession=nstd69;Dbxref=DGVa_201807:nsv835455
CNVR_272	7	2676910	2699005	22096	6	Deletion	100	DGVa	copy number variation	257581	36950549	36692969	+	ID=399806;study_accession=nstd69;Dbxref=DGVa_201807:nsv835455
CNVR_273	7	2965310	3007912	42603	11	Deletion	100	DGVa	copy number variation	257581	36950549	36692969	+	ID=399806;study_accession=nstd69;Dbxref=DGVa_201807:nsv835455
CNVR_274	7	3104892	3172896	68005	48	Deletion	100	DGVa	copy number variation	257581	36950549	36692969	+	ID=399806;study_accession=nstd69;Dbxref=DGVa_201807:nsv835455
CNVR_275	7	3540872	3616545	75674	5	Duplication	100	DGVa	copy number variation	257581	36950549	36692969	+	ID=399806;study_accession=nstd69;Dbxref=DGVa_201807:nsv835455
CNVR_276	7	4694254	4744019	49766	5	Deletion	100	DGVa	copy number variation	257581	36950549	36692969	+	ID=399806;study_accession=nstd69;Dbxref=DGVa_201807:nsv835455
CNVR_277	7	5747699	5760662	12964	5	Deletion	100	DGVa	copy number variation	257581	36950549	36692969	+	ID=399806;study_accession=nstd69;Dbxref=DGVa_201807:nsv835455
CNVR_278	7	6170671	6202173	31503	169	Deletion	100	DGVa	copy number variation	257581	36950549	36692969	+	ID=399806;study_accession=nstd69;Dbxref=DGVa_201807:nsv835455
CNVR_279	7	7703235	7731659	28425	37	Deletion	100	DGVa	copy number variation	257581	36950549	36692969	+	ID=399806;study_accession=nstd69;Dbxref=DGVa_201807:nsv835455
CNVR_280	7	7909565	7948217	38653	15	Deletion	100	DGVa	copy number variation	257581	36950549	36692969	+	ID=399806;study_accession=nstd69;Dbxref=DGVa_201807:nsv835455
CNVR_281	7	8786159	9789073	1002915	1797	Duplication	100	DGVa	copy number variation	257581	36950549	36692969	+	ID=399806;study_accession=nstd69;Dbxref=DGVa_201807:nsv835455
CNVR_282	7	10075928	10164955	89028	933	Duplication	100	DGVa	copy number variation	257581	36950549	36692969	+	ID=399806;study_accession=nstd69;Dbxref=DGVa_201807:nsv835455
CNVR_283	7	10230437	10436737	206301	329	Deletion	100	DGVa	copy number variation	257581	36950549	36692969	+	ID=399806;study_accession=nstd69;Dbxref=DGVa_201807:nsv835455
CNVR_284	7	11595876	11634905	39030	22	Deletion	100	DGVa	copy number variation	257581	36950549	36692969	+	ID=399806;study_accession=nstd69;Dbxref=DGVa_201807:nsv835455
CNVR_285	7	11688681	11733951	45271	10	Deletion	100	DGVa	copy number variation	257581	36950549	36692969	+	ID=399806;study_accession=nstd69;Dbxref=DGVa_201807:nsv835455
CNVR_286	7	12743626	12812113	68488	21	Deletion	100	DGVa	copy number variation	257581	36950549	36692969	+	ID=399806;study_accession=nstd69;Dbxref=DGVa_201807:nsv835455
CNVR_287	7	14027335	14090516	63182	201	Deletion	100	DGVa	copy number variation	257581	36950549	36692969	+	ID=399806;study_accession=nstd69;Dbxref=DGVa_201807:nsv835455
CNVR_288	7	15623134	15637563	14430	6	Deletion	100	DGVa	copy number variation	257581	36950549	36692969	+	ID=399806;study_accession=nstd69;Dbxref=DGVa_201807:nsv835455
CNVR_289	7	15849191	15896014	46824	30	Deletion	100	DGVa	copy number variation	257581	36950549	36692969	+	ID=399806;study_accession=nstd69;Dbxref=DGVa_201807:nsv835455
CNVR_290	7	18513569	18558647	45079	7	Deletion	100	DGVa	copy number variation	257581	36950549	36692969	+	ID=399806;study_accession=nstd69;Dbxref=DGVa_201807:nsv835455
CNVR_291	7	26495111	26511741	16631	7	Duplication	100	DGVa	copy number variation	257581	36950549	36692969	+	ID=399806;study_accession=nstd69;Dbxref=DGVa_201807:nsv835455
CNVR_292	7	28261513	28314035	52523	15	Deletion	100	DGVa	copy number variation	257581	36950549	36692969	+	ID=399806;study_accession=nstd69;Dbxref=DGVa_201807:nsv835455
CNVR_293	7	29583201	29611555	28355	12	Deletion	100	DGVa	copy number variation	257581	36950549	36692969	+	ID=399806;study_accession=nstd69;Dbxref=DGVa_201807:nsv835455
CNVR_294	7	30709027	30733182	24156	132	Deletion	100	DGVa	copy number variation	257581	36950549	36692969	+	ID=399806;study_accession=nstd69;Dbxref=DGVa_201807:nsv835455
CNVR_295	7	37601868	37723016	121149	22	Duplication	100	DGVa	deletion	1805241	42145366	40340126	+	ID=399915;study_accession=estd234;Dbxref=DGVa_201807:essv26101695;Parent=esv4018948
CNVR_296	7	37998817	38124565	125749	75	Deletion	100	DGVa	deletion	1805241	42145366	40340126	+	ID=399915;study_accession=estd234;Dbxref=DGVa_201807:essv26101695;Parent=esv4018948
CNVR_297	7	38676488	38753839	77352	22	Duplication	100	DGVa	deletion	1805241	42145366	40340126	+	ID=399915;study_accession=estd234;Dbxref=DGVa_201807:essv26101695;Parent=esv4018948
CNVR_298	7	41329835	41391178	61344	105	Deletion	100	DGVa	deletion	1805241	42145366	40340126	+	ID=399915;study_accession=estd234;Dbxref=DGVa_201807:essv26101695;Parent=esv4018948
CNVR_299	7	41582849	41756370	173522	324	Deletion	100	DGVa	deletion	1805241	42145366	40340126	+	ID=399915;study_accession=estd234;Dbxref=DGVa_201807:essv26101695;Parent=esv4018948
CNVR_300	7	43136034	43288036	152003	94	Deletion	100	DGVa	deletion	2579265	73068187	70488923	+	ID=400347;study_accession=estd234;Dbxref=DGVa_201807:essv26298436;Parent=esv4016301
CNVR_301	7	43860219	43904171	43953	18	Deletion	100	DGVa	deletion	2579265	73068187	70488923	+	ID=400347;study_accession=estd234;Dbxref=DGVa_201807:essv26298436;Parent=esv4016301
CNVR_302	7	44084172	44198448	114277	113	Deletion	100	DGVa	deletion	2579265	73068187	70488923	+	ID=400347;study_accession=estd234;Dbxref=DGVa_201807:essv26298436;Parent=esv4016301
CNVR_303	7	44459201	44523678	64478	87	Duplication	100	DGVa	deletion	2579265	73068187	70488923	+	ID=400347;study_accession=estd234;Dbxref=DGVa_201807:essv26298436;Parent=esv4016301
CNVR_304	7	46173313	46341627	168315	38	Duplication	100	DGVa	deletion	2579265	73068187	70488923	+	ID=400347;study_accession=estd234;Dbxref=DGVa_201807:essv26298436;Parent=esv4016301
CNVR_305	7	49804669	49848783	44115	9	Deletion	100	DGVa	deletion	2579265	73068187	70488923	+	ID=400347;study_accession=estd234;Dbxref=DGVa_201807:essv26298436;Parent=esv4016301
CNVR_306	7	50600081	50643423	43343	6	Duplication	100	DGVa	deletion	2579265	73068187	70488923	+	ID=400347;study_accession=estd234;Dbxref=DGVa_201807:essv26298436;Parent=esv4016301
CNVR_307	7	50862531	50952447	89917	11	Deletion	100	DGVa	deletion	2579265	73068187	70488923	+	ID=400347;study_accession=estd234;Dbxref=DGVa_201807:essv26298436;Parent=esv4016301
CNVR_308	7	51886970	51981817	94848	588	Deletion	100	DGVa	deletion	2579265	73068187	70488923	+	ID=400347;study_accession=estd234;Dbxref=DGVa_201807:essv26298436;Parent=esv4016301
CNVR_309	7	52210371	52345469	135099	191	Deletion	100	DGVa	deletion	2579265	73068187	70488923	+	ID=400347;study_accession=estd234;Dbxref=DGVa_201807:essv26298436;Parent=esv4016301
CNVR_310	7	52420474	52509910	89437	137	Deletion	100	DGVa	deletion	2579265	73068187	70488923	+	ID=400347;study_accession=estd234;Dbxref=DGVa_201807:essv26298436;Parent=esv4016301
CNVR_311	7	62179094	62237664	58571	10	Duplication	100	DGVa	deletion	2579265	73068187	70488923	+	ID=400347;study_accession=estd234;Dbxref=DGVa_201807:essv26298436;Parent=esv4016301
CNVR_312	7	63787921	63876646	88726	18	Deletion	100	DGVa	deletion	2579265	73068187	70488923	+	ID=400347;study_accession=estd234;Dbxref=DGVa_201807:essv26298436;Parent=esv4016301
CNVR_313	7	80686312	80700119	13808	37	Deletion	100	DGVa	copy number loss	26679949	96981652	70301704	-	ID=403963;study_accession=nstd131;Dbxref=DGVa_201807:nssv13474611;Parent=nsv2727797
CNVR_314	7	88185931	88235777	49847	64	Deletion	100	DGVa	copy number loss	26679949	96981652	70301704	-	ID=403963;study_accession=nstd131;Dbxref=DGVa_201807:nssv13474611;Parent=nsv2727797
CNVR_315	7	93027153	93090010	62858	317	Deletion	100	DGVa	copy number loss	26679949	96981652	70301704	-	ID=403963;study_accession=nstd131;Dbxref=DGVa_201807:nssv13474611;Parent=nsv2727797
CNVR_316	7	97995506	98037214	41709	25	Deletion	100	DGVa	copy number loss	67723836	98445203	30721368	+	ID=412263;study_accession=nstd131;Dbxref=DGVa_201807:nssv13471999;Parent=nsv2727841
CNVR_317	7	101740304	101777912	37609	5	Deletion	100	DGVa	deletion	76658184	109641286	32983103	-	ID=413556;study_accession=estd234;Dbxref=DGVa_201807:essv26348074;Parent=esv4018847
CNVR_318	7	106623039	106649948	26910	5	Deletion	5.86399	DGVa	deletion	106644698	106646275	1578	+	ID=401712;study_accession=estd234;Dbxref=DGVa_201807:essv26120502;Parent=esv4018754
CNVR_319	7	106656404	106665292	8889	6	Deletion	100	DGVa	deletion	76658184	109641286	32983103	-	ID=413556;study_accession=estd234;Dbxref=DGVa_201807:essv26348074;Parent=esv4018847
CNVR_320	7	106931700	107026678	94979	37	Deletion	100	DGVa	deletion	76658184	109641286	32983103	-	ID=413556;study_accession=estd234;Dbxref=DGVa_201807:essv26348074;Parent=esv4018847
CNVR_321	7	107095006	107112158	17153	7	Deletion	100	DGVa	deletion	76658184	109641286	32983103	-	ID=413556;study_accession=estd234;Dbxref=DGVa_201807:essv26348074;Parent=esv4018847
CNVR_322	7	108255889	108294986	39098	36	Deletion	100	DGVa	deletion	76658184	109641286	32983103	-	ID=413556;study_accession=estd234;Dbxref=DGVa_201807:essv26348074;Parent=esv4018847
CNVR_323	7	108334373	108380129	45757	22	Deletion	2.95474	DGVa	deletion	108339630	108340981	1352	+	ID=402080;study_accession=estd234;Dbxref=DGVa_201807:essv26175278;Parent=esv4015068
CNVR_324	7	109033578	109074445	40868	14	Deletion	48.5955	DGVa	copy number variation	109054586	109336545	281960	+	ID=402150;study_accession=nstd60;Dbxref=DGVa_201807:nsv810012
CNVR_325	7	109150344	109175840	25497	65	Deletion	100	DGVa	copy number variation	109054586	109336545	281960	+	ID=402150;study_accession=nstd60;Dbxref=DGVa_201807:nsv810012
CNVR_328	8	1033350	1067556	34207	48	Deletion	1.37106	DGVa	deletion	1043931	1044399	469	+	ID=419588;study_accession=estd234;Dbxref=DGVa_201807:essv26296453;Parent=esv4015475
CNVR_332	8	5871135	5918623	47489	65	Deletion	1.84885	DGVa	deletion	5914574	5915451	878	+	ID=429240;study_accession=estd234;Dbxref=DGVa_201807:essv26475861;Parent=esv4013218
CNVR_333	8	7687904	7726703	38800	24	Deletion	100	DGVa	inversion	6425842	13468185	7042344	+	ID=429438;study_accession=estd223;Dbxref=DGVa_201807:esv3898758
CNVR_334	8	9615304	9643721	28418	104	Deletion	100	DGVa	inversion	6425842	13468185	7042344	+	ID=429438;study_accession=estd223;Dbxref=DGVa_201807:esv3898758
CNVR_335	8	13079867	13125539	45673	370	Deletion	100	DGVa	inversion	6425842	13468185	7042344	+	ID=429438;study_accession=estd223;Dbxref=DGVa_201807:esv3898758
CNVR_336	8	22082272	22132384	50113	69	Deletion	100	DGVa	copy number loss	15599630	26863145	11263516	+	ID=422261;study_accession=nstd131;Dbxref=DGVa_201807:nssv13479780;Parent=nsv2727858
CNVR_337	8	24964450	25008449	44000	46	Duplication	100	DGVa	copy number loss	15599630	26863145	11263516	+	ID=422261;study_accession=nstd131;Dbxref=DGVa_201807:nssv13479780;Parent=nsv2727858
CNVR_338	8	26824854	26889549	64696	7	Deletion	59.1876	DGVa	copy number loss	15599630	26863145	11263516	+	ID=422261;study_accession=nstd131;Dbxref=DGVa_201807:nssv13479780;Parent=nsv2727858
CNVR_339	8	27502152	27515785	13634	20	Deletion	100	DGVa	deletion	18132304	72413598	54281295	+	ID=422981;study_accession=estd234;Dbxref=DGVa_201807:essv26408446;Parent=esv4015611
CNVR_340	8	32497616	32842265	344650	24	Deletion	100	DGVa	deletion	18132304	72413598	54281295	+	ID=422981;study_accession=estd234;Dbxref=DGVa_201807:essv26408446;Parent=esv4015611
CNVR_341	8	34528550	34568189	39640	100	Deletion	100	DGVa	deletion	18132304	72413598	54281295	+	ID=422981;study_accession=estd234;Dbxref=DGVa_201807:essv26408446;Parent=esv4015611
CNVR_342	8	34938360	34988332	49973	33	Duplication	100	DGVa	deletion	18132304	72413598	54281295	+	ID=422981;study_accession=estd234;Dbxref=DGVa_201807:essv26408446;Parent=esv4015611
CNVR_343	8	42511970	42556530	44561	30	Deletion	100	DGVa	deletion	18132304	72413598	54281295	+	ID=422981;study_accession=estd234;Dbxref=DGVa_201807:essv26408446;Parent=esv4015611
CNVR_344	8	53371995	53435583	63589	28	Duplication	100	DGVa	deletion	18132304	72413598	54281295	+	ID=422981;study_accession=estd234;Dbxref=DGVa_201807:essv26408446;Parent=esv4015611
CNVR_345	8	61212042	61464554	252513	497	Duplication	100	DGVa	deletion	18132304	72413598	54281295	+	ID=422981;study_accession=estd234;Dbxref=DGVa_201807:essv26408446;Parent=esv4015611
CNVR_346	8	63819493	63865567	46075	27	Deletion	100	DGVa	deletion	18132304	72413598	54281295	+	ID=422981;study_accession=estd234;Dbxref=DGVa_201807:essv26408446;Parent=esv4015611
CNVR_347	8	69230914	69317161	86248	96	Duplication	100	DGVa	deletion	18132304	72413598	54281295	+	ID=422981;study_accession=estd234;Dbxref=DGVa_201807:essv26408446;Parent=esv4015611
CNVR_348	8	69761244	69841392	80149	541	Duplication	100	DGVa	deletion	18132304	72413598	54281295	+	ID=422981;study_accession=estd234;Dbxref=DGVa_201807:essv26408446;Parent=esv4015611
CNVR_349	8	69862528	69890825	28298	23	Deletion	100	DGVa	deletion	18132304	72413598	54281295	+	ID=422981;study_accession=estd234;Dbxref=DGVa_201807:essv26408446;Parent=esv4015611
CNVR_350	8	75156122	75214429	58308	26	Deletion	100	DGVa	copy number loss	26463342	87557652	61094311	-	ID=424376;study_accession=nstd131;Dbxref=DGVa_201807:nssv13481918;Parent=nsv2727858
CNVR_351	8	75931055	76033292	102238	28	Deletion	100	DGVa	copy number loss	26463342	87557652	61094311	-	ID=424376;study_accession=nstd131;Dbxref=DGVa_201807:nssv13481918;Parent=nsv2727858
CNVR_352	8	81535260	81646914	111655	31	Deletion	100	DGVa	copy number loss	26463342	87557652	61094311	-	ID=424376;study_accession=nstd131;Dbxref=DGVa_201807:nssv13481918;Parent=nsv2727858
CNVR_353	8	83966725	84119856	153132	65	Duplication	100	DGVa	copy number loss	26463342	87557652	61094311	-	ID=424376;study_accession=nstd131;Dbxref=DGVa_201807:nssv13481918;Parent=nsv2727858
CNVR_354	8	84895222	84908280	13059	12	Deletion	100	DGVa	copy number loss	26463342	87557652	61094311	-	ID=424376;study_accession=nstd131;Dbxref=DGVa_201807:nssv13481918;Parent=nsv2727858
CNVR_355	8	100513174	100527732	14559	13	Deletion	100	DGVa	deletion	34789039	106797044	72008006	+	ID=425624;study_accession=estd234;Dbxref=DGVa_201807:essv26384431;Parent=esv4016142
CNVR_356	8	103487143	103563463	76321	20	Duplication	80.1051	DGVa	copy number gain	103501882	103563018	61137	+	ID=421031;study_accession=nstd56;Dbxref=DGVa_201807:nssv1461131;Parent=nsv616190
CNVR_364	9	8714710	8753572	38863	5	Deletion	100	DGVa	copy number loss	5503357	86035954	80532598	+	ID=446417;study_accession=nstd131;Dbxref=DGVa_201807:nssv13474407;Parent=nsv2727907
CNVR_365	9	9772884	9823300	50417	6	Deletion	100	DGVa	copy number loss	5503357	86035954	80532598	+	ID=446417;study_accession=nstd131;Dbxref=DGVa_201807:nssv13474407;Parent=nsv2727907
CNVR_366	9	9915513	9977250	61738	78	Deletion	100	DGVa	copy number loss	5503357	86035954	80532598	+	ID=446417;study_accession=nstd131;Dbxref=DGVa_201807:nssv13474407;Parent=nsv2727907
CNVR_367	9	25516901	25572288	55388	9	Deletion	100	DGVa	deletion	20773302	53524342	32751041	+	ID=441762;study_accession=estd234;Dbxref=DGVa_201807:essv26294398;Parent=esv4011524
CNVR_368	9	26981022	27009661	28640	12	Duplication	100	DGVa	deletion	20773302	53524342	32751041	+	ID=441762;study_accession=estd234;Dbxref=DGVa_201807:essv26294398;Parent=esv4011524
CNVR_369	9	30539303	30579950	40648	140	Deletion	100	DGVa	deletion	20773302	53524342	32751041	+	ID=441762;study_accession=estd234;Dbxref=DGVa_201807:essv26294398;Parent=esv4011524
CNVR_370	9	31948035	31967581	19547	30	Deletion	100	DGVa	deletion	20773302	53524342	32751041	+	ID=441762;study_accession=estd234;Dbxref=DGVa_201807:essv26294398;Parent=esv4011524
CNVR_371	9	36078422	36090301	11880	6	Deletion	100	DGVa	deletion	20773302	53524342	32751041	+	ID=441762;study_accession=estd234;Dbxref=DGVa_201807:essv26294398;Parent=esv4011524
CNVR_372	9	39745612	39766938	21327	19	Deletion	100	DGVa	deletion	20773302	53524342	32751041	+	ID=441762;study_accession=estd234;Dbxref=DGVa_201807:essv26294398;Parent=esv4011524
CNVR_373	9	40084053	40120052	36000	16	Duplication	100	DGVa	deletion	20773302	53524342	32751041	+	ID=441762;study_accession=estd234;Dbxref=DGVa_201807:essv26294398;Parent=esv4011524
CNVR_374	9	40679747	40709583	29837	59	Deletion	100	DGVa	deletion	20773302	53524342	32751041	+	ID=441762;study_accession=estd234;Dbxref=DGVa_201807:essv26294398;Parent=esv4011524
CNVR_375	9	41608301	41659327	51027	27	Deletion	100	DGVa	deletion	20773302	53524342	32751041	+	ID=441762;study_accession=estd234;Dbxref=DGVa_201807:essv26294398;Parent=esv4011524
CNVR_376	9	42397647	42436514	38868	166	Deletion	100	DGVa	deletion	20773302	53524342	32751041	+	ID=441762;study_accession=estd234;Dbxref=DGVa_201807:essv26294398;Parent=esv4011524
CNVR_377	9	42693176	42782869	89694	5	Duplication	100	DGVa	deletion	20773302	53524342	32751041	+	ID=441762;study_accession=estd234;Dbxref=DGVa_201807:essv26294398;Parent=esv4011524
CNVR_378	9	42889827	42939712	49886	10	Deletion	100	DGVa	deletion	20773302	53524342	32751041	+	ID=441762;study_accession=estd234;Dbxref=DGVa_201807:essv26294398;Parent=esv4011524
CNVR_379	9	44726004	44875567	149564	486	Duplication	100	DGVa	deletion	20773302	53524342	32751041	+	ID=441762;study_accession=estd234;Dbxref=DGVa_201807:essv26294398;Parent=esv4011524
CNVR_380	9	49271986	49366561	94576	47	Duplication	100	DGVa	deletion	20773302	53524342	32751041	+	ID=441762;study_accession=estd234;Dbxref=DGVa_201807:essv26294398;Parent=esv4011524
CNVR_381	9	50187051	50246135	59085	13	Deletion	100	DGVa	deletion	20773302	53524342	32751041	+	ID=441762;study_accession=estd234;Dbxref=DGVa_201807:essv26294398;Parent=esv4011524
CNVR_382	9	57199196	57253244	54049	7	Deletion	100	DGVa	inversion	22590264	83393327	60803064	-	ID=441897;study_accession=estd223;Dbxref=DGVa_201807:essv25807559;Parent=esv3898890
CNVR_383	9	78683760	78739372	55613	25	Deletion	100	DGVa	inversion	22590264	83393327	60803064	-	ID=441897;study_accession=estd223;Dbxref=DGVa_201807:essv25807559;Parent=esv3898890
CNVR_384	9	80503311	80511749	8439	7	Deletion	100	DGVa	inversion	22590264	83393327	60803064	-	ID=441897;study_accession=estd223;Dbxref=DGVa_201807:essv25807559;Parent=esv3898890
CNVR_385	9	80964279	81006387	42109	45	Deletion	100	DGVa	inversion	22590264	83393327	60803064	-	ID=441897;study_accession=estd223;Dbxref=DGVa_201807:essv25807559;Parent=esv3898890
CNVR_386	9	81567568	81594588	27021	34	Deletion	100	DGVa	inversion	22590264	83393327	60803064	-	ID=441897;study_accession=estd223;Dbxref=DGVa_201807:essv25807559;Parent=esv3898890
CNVR_387	9	86680901	86720662	39762	14	Deletion	100	DGVa	deletion	63401414	95729096	32327683	+	ID=449051;study_accession=estd234;Dbxref=DGVa_201807:essv26393143;Parent=esv4012526
CNVR_388	9	91858361	91996002	137642	38	Deletion	100	DGVa	deletion	63401414	95729096	32327683	+	ID=449051;study_accession=estd234;Dbxref=DGVa_201807:essv26393143;Parent=esv4012526
CNVR_389	9	93851763	93940685	88923	86	Deletion	100	DGVa	deletion	63401414	95729096	32327683	+	ID=449051;study_accession=estd234;Dbxref=DGVa_201807:essv26393143;Parent=esv4012526
CNVR_390	9	94950824	95004063	53240	7	Deletion	100	DGVa	deletion	63401414	95729096	32327683	+	ID=449051;study_accession=estd234;Dbxref=DGVa_201807:essv26393143;Parent=esv4012526
CNVR_391	9	96201639	96301644	100006	128	Deletion	100	DGVa	inversion	95074437	97555694	2481258	+	ID=453379;study_accession=estd223;Dbxref=DGVa_201807:esv3898940
CNVR_392	9	96668519	96682058	13540	7	Deletion	100	DGVa	inversion	95074437	97555694	2481258	+	ID=453379;study_accession=estd223;Dbxref=DGVa_201807:esv3898940
CNVR_394	9	101287797	101327343	39547	19	Deletion	60.2422	DGVa	copy number variation	101303520	101407591	104072	+	ID=439740;study_accession=nstd60;Dbxref=DGVa_201807:nsv810073
CNVR_395	9	102192589	102217725	25137	5	Deletion	100	DGVa	copy number variation	102192588	102242224	49637	+	ID=440236;study_accession=nstd60;Dbxref=DGVa_201807:nsv810074
CNVR_396	9	102279672	102320297	40626	19	Deletion	5.09772	DGVa	inversion	102294979	102297049	2071	+	ID=440238;study_accession=estd223;Dbxref=DGVa_201807:essv25807626;Parent=esv3898944
CNVR_397	9	102366871	102398966	32096	51	Deletion	0.694791	DGVa	deletion	102379764	102379986	223	+	ID=440242;study_accession=estd234;Dbxref=DGVa_201807:essv26462167;Parent=esv4015330
CNVR_398	9	102433671	102481747	48077	96	Deletion	14.1773	DGVa	deletion	102470649	102477464	6816	+	ID=440431;study_accession=estd234;Dbxref=DGVa_201807:essv26103975;Parent=esv4014904
CNVR_399	9	102597803	102637600	39798	5	Deletion	0.844264	DGVa	deletion	102614928	102615263	336	+	ID=440441;study_accession=estd234;Dbxref=DGVa_201807:essv26361435;Parent=esv4017814
CNVR_400	9	103158987	103229453	70467	22	Deletion	0.170292	DGVa	deletion	103173250	103173369	120	+	ID=440458;study_accession=estd223;Dbxref=DGVa_201807:essv25803354;Parent=esv3896388
CNVR_401	9	103867261	103971378	104118	80	Deletion	0.0595478	DGVa	deletion	103881962	103882023	62	+	ID=440478;study_accession=estd223;Dbxref=DGVa_201807:essv25803366;Parent=esv3896391
CNVR_405	10	960356	1010319	49964	5	Deletion	100	DGVa	inversion	389165	2825893	2436729	+	ID=29019;study_accession=estd223;Dbxref=DGVa_201807:esv3896593
CNVR_406	10	1564622	1632002	67381	179	Deletion	100	DGVa	inversion	389165	2825893	2436729	+	ID=29019;study_accession=estd223;Dbxref=DGVa_201807:esv3896593
CNVR_407	10	6340574	6362164	21591	24	Deletion	100	DGVa	copy number gain	1996601	23138319	21141719	-	ID=29261;study_accession=nstd131;Dbxref=DGVa_201807:nssv13484528;Parent=nsv2727949
CNVR_408	10	6649880	6679157	29278	8	Deletion	100	DGVa	copy number gain	1996601	23138319	21141719	-	ID=29261;study_accession=nstd131;Dbxref=DGVa_201807:nssv13484528;Parent=nsv2727949
CNVR_409	10	7085592	7105788	20197	46	Deletion	100	DGVa	copy number gain	1996601	23138319	21141719	-	ID=29261;study_accession=nstd131;Dbxref=DGVa_201807:nssv13484528;Parent=nsv2727949
CNVR_410	10	8367676	8392749	25074	9	Deletion	100	DGVa	copy number gain	1996601	23138319	21141719	-	ID=29261;study_accession=nstd131;Dbxref=DGVa_201807:nssv13484528;Parent=nsv2727949
CNVR_411	10	9042523	9083987	41465	5	Deletion	100	DGVa	copy number gain	1996601	23138319	21141719	-	ID=29261;study_accession=nstd131;Dbxref=DGVa_201807:nssv13484528;Parent=nsv2727949
CNVR_412	10	9555156	9608295	53140	19	Deletion	100	DGVa	copy number gain	1996601	23138319	21141719	-	ID=29261;study_accession=nstd131;Dbxref=DGVa_201807:nssv13484528;Parent=nsv2727949
CNVR_413	10	9694223	9713402	19180	40	Deletion	100	DGVa	copy number gain	1996601	23138319	21141719	-	ID=29261;study_accession=nstd131;Dbxref=DGVa_201807:nssv13484528;Parent=nsv2727949
CNVR_414	10	11999632	12058675	59044	264	Deletion	100	DGVa	copy number gain	1996601	23138319	21141719	-	ID=29261;study_accession=nstd131;Dbxref=DGVa_201807:nssv13484528;Parent=nsv2727949
CNVR_415	10	12268597	12330324	61728	183	Deletion	100	DGVa	copy number gain	1996601	23138319	21141719	-	ID=29261;study_accession=nstd131;Dbxref=DGVa_201807:nssv13484528;Parent=nsv2727949
CNVR_416	10	21198519	21256891	58373	13	Duplication	100	DGVa	copy number gain	1996601	23138319	21141719	-	ID=29261;study_accession=nstd131;Dbxref=DGVa_201807:nssv13484528;Parent=nsv2727949
CNVR_417	10	22777215	22937194	159980	7	Deletion	100	DGVa	copy number gain	1996601	23138319	21141719	-	ID=29261;study_accession=nstd131;Dbxref=DGVa_201807:nssv13484528;Parent=nsv2727949
CNVR_418	10	23223369	23455830	232462	6	Duplication	100	DGVa	copy number gain	19540677	25103420	5562744	+	ID=30736;study_accession=nstd131;Dbxref=DGVa_201807:nssv13481703;Parent=nsv2727953
CNVR_419	10	24787530	24822389	34860	58	Deletion	100	DGVa	copy number gain	19540677	25103420	5562744	+	ID=30736;study_accession=nstd131;Dbxref=DGVa_201807:nssv13481703;Parent=nsv2727953
CNVR_420	10	24904079	24935093	31015	11	Deletion	100	DGVa	copy number gain	19540677	25103420	5562744	+	ID=30736;study_accession=nstd131;Dbxref=DGVa_201807:nssv13481703;Parent=nsv2727953
CNVR_421	10	25046745	25242762	196018	50	Deletion	28.9137	DGVa	copy number gain	19540677	25103420	5562744	+	ID=30736;study_accession=nstd131;Dbxref=DGVa_201807:nssv13481703;Parent=nsv2727953
CNVR_422	10	25982551	26028650	46100	55	Deletion	100	DGVa	copy number loss	22773057	103214572	80441516	-	ID=31285;study_accession=nstd131;Dbxref=DGVa_201807:nssv13482526;Parent=nsv2727980
CNVR_423	10	26699741	26733405	33665	7	Deletion	100	DGVa	copy number loss	22773057	103214572	80441516	-	ID=31285;study_accession=nstd131;Dbxref=DGVa_201807:nssv13482526;Parent=nsv2727980
CNVR_424	10	27020800	27054656	33857	257	Deletion	100	DGVa	copy number loss	22773057	103214572	80441516	-	ID=31285;study_accession=nstd131;Dbxref=DGVa_201807:nssv13482526;Parent=nsv2727980
CNVR_425	10	35865699	35989426	123728	43	Deletion	100	DGVa	copy number loss	22773057	103214572	80441516	-	ID=31285;study_accession=nstd131;Dbxref=DGVa_201807:nssv13482526;Parent=nsv2727980
CNVR_426	10	36185548	36244657	59110	7	Duplication	100	DGVa	copy number loss	22773057	103214572	80441516	-	ID=31285;study_accession=nstd131;Dbxref=DGVa_201807:nssv13482526;Parent=nsv2727980
CNVR_427	10	37202294	37295879	93586	66	Deletion	100	DGVa	copy number loss	22773057	103214572	80441516	-	ID=31285;study_accession=nstd131;Dbxref=DGVa_201807:nssv13482526;Parent=nsv2727980
CNVR_428	10	37975134	38034010	58877	17	Deletion	100	DGVa	copy number loss	22773057	103214572	80441516	-	ID=31285;study_accession=nstd131;Dbxref=DGVa_201807:nssv13482526;Parent=nsv2727980
CNVR_429	10	45318662	45337708	19047	5	Deletion	100	DGVa	copy number loss	22773057	103214572	80441516	-	ID=31285;study_accession=nstd131;Dbxref=DGVa_201807:nssv13482526;Parent=nsv2727980
CNVR_430	10	45942356	45968518	26163	32	Deletion	100	DGVa	copy number loss	22773057	103214572	80441516	-	ID=31285;study_accession=nstd131;Dbxref=DGVa_201807:nssv13482526;Parent=nsv2727980
CNVR_431	10	48015344	48044007	28664	18	Deletion	100	DGVa	copy number loss	22773057	103214572	80441516	-	ID=31285;study_accession=nstd131;Dbxref=DGVa_201807:nssv13482526;Parent=nsv2727980
CNVR_432	10	57760182	57791062	30881	13	Duplication	100	DGVa	copy number loss	22773057	103214572	80441516	-	ID=31285;study_accession=nstd131;Dbxref=DGVa_201807:nssv13482526;Parent=nsv2727980
CNVR_433	10	65214670	65324995	110326	43	Deletion	100	DGVa	copy number loss	22773057	103214572	80441516	-	ID=31285;study_accession=nstd131;Dbxref=DGVa_201807:nssv13482526;Parent=nsv2727980
CNVR_434	10	65690588	65723619	33032	8	Complex	100	DGVa	copy number loss	22773057	103214572	80441516	-	ID=31285;study_accession=nstd131;Dbxref=DGVa_201807:nssv13482526;Parent=nsv2727980
CNVR_435	10	70555265	70632140	76876	6	Deletion	100	DGVa	copy number loss	22773057	103214572	80441516	-	ID=31285;study_accession=nstd131;Dbxref=DGVa_201807:nssv13482526;Parent=nsv2727980
CNVR_436	10	71734602	71761533	26932	43	Deletion	100	DGVa	copy number loss	22773057	103214572	80441516	-	ID=31285;study_accession=nstd131;Dbxref=DGVa_201807:nssv13482526;Parent=nsv2727980
CNVR_437	10	76855962	76894527	38566	155	Deletion	100	DGVa	copy number loss	22773057	103214572	80441516	-	ID=31285;study_accession=nstd131;Dbxref=DGVa_201807:nssv13482526;Parent=nsv2727980
CNVR_438	10	77294140	77310958	16819	75	Deletion	100	DGVa	copy number loss	22773057	103214572	80441516	-	ID=31285;study_accession=nstd131;Dbxref=DGVa_201807:nssv13482526;Parent=nsv2727980
CNVR_439	10	78537516	78568715	31200	32	Duplication	100	DGVa	copy number loss	22773057	103214572	80441516	-	ID=31285;study_accession=nstd131;Dbxref=DGVa_201807:nssv13482526;Parent=nsv2727980
CNVR_440	10	82278303	82292429	14127	25	Deletion	100	DGVa	copy number loss	22773057	103214572	80441516	-	ID=31285;study_accession=nstd131;Dbxref=DGVa_201807:nssv13482526;Parent=nsv2727980
CNVR_441	10	84972916	85072909	99994	35	Deletion	100	DGVa	copy number loss	22773057	103214572	80441516	-	ID=31285;study_accession=nstd131;Dbxref=DGVa_201807:nssv13482526;Parent=nsv2727980
CNVR_442	10	85122238	85174423	52186	6	Deletion	100	DGVa	copy number loss	22773057	103214572	80441516	-	ID=31285;study_accession=nstd131;Dbxref=DGVa_201807:nssv13482526;Parent=nsv2727980
CNVR_443	10	85787290	85884605	97316	16	Deletion	100	DGVa	copy number loss	22773057	103214572	80441516	-	ID=31285;study_accession=nstd131;Dbxref=DGVa_201807:nssv13482526;Parent=nsv2727980
CNVR_444	10	88985202	89002603	17402	8	Deletion	100	DGVa	copy number loss	22773057	103214572	80441516	-	ID=31285;study_accession=nstd131;Dbxref=DGVa_201807:nssv13482526;Parent=nsv2727980
CNVR_445	10	91395870	91418449	22580	10	Duplication	100	DGVa	copy number loss	22773057	103214572	80441516	-	ID=31285;study_accession=nstd131;Dbxref=DGVa_201807:nssv13482526;Parent=nsv2727980
CNVR_446	10	96278711	96291618	12908	11	Duplication	100	DGVa	copy number loss	22773057	103214572	80441516	-	ID=31285;study_accession=nstd131;Dbxref=DGVa_201807:nssv13482526;Parent=nsv2727980
CNVR_447	10	100069338	100093107	23770	46	Deletion	100	DGVa	copy number loss	22773057	103214572	80441516	-	ID=31285;study_accession=nstd131;Dbxref=DGVa_201807:nssv13482526;Parent=nsv2727980
CNVR_448	10	100156088	100198952	42865	207	Deletion	100	DGVa	copy number loss	22773057	103214572	80441516	-	ID=31285;study_accession=nstd131;Dbxref=DGVa_201807:nssv13482526;Parent=nsv2727980
CNVR_449	10	101854341	101896434	42094	39	Deletion	100	DGVa	copy number loss	22773057	103214572	80441516	-	ID=31285;study_accession=nstd131;Dbxref=DGVa_201807:nssv13482526;Parent=nsv2727980
CNVR_450	10	101993062	102028632	35571	5	Deletion	100	DGVa	copy number loss	22773057	103214572	80441516	-	ID=31285;study_accession=nstd131;Dbxref=DGVa_201807:nssv13482526;Parent=nsv2727980
CNVR_451	10	102093985	102220903	126919	109	Deletion	100	DGVa	copy number loss	22773057	103214572	80441516	-	ID=31285;study_accession=nstd131;Dbxref=DGVa_201807:nssv13482526;Parent=nsv2727980
CNVR_452	10	102383061	102440932	57872	73	Deletion	100	DGVa	copy number loss	22773057	103214572	80441516	-	ID=31285;study_accession=nstd131;Dbxref=DGVa_201807:nssv13482526;Parent=nsv2727980
CNVR_453	10	102643705	102671465	27761	10	Deletion	100	DGVa	copy number loss	22773057	103214572	80441516	-	ID=31285;study_accession=nstd131;Dbxref=DGVa_201807:nssv13482526;Parent=nsv2727980
CNVR_455	11	2794680	2824690	30011	6	Deletion	100	DGVa	deletion	2159076	36033232	33874157	+	ID=48720;study_accession=estd234;Dbxref=DGVa_201807:essv26424046;Parent=esv4016828
CNVR_456	11	4530290	4618466	88177	77	Deletion	100	DGVa	deletion	2159076	36033232	33874157	+	ID=48720;study_accession=estd234;Dbxref=DGVa_201807:essv26424046;Parent=esv4016828
CNVR_457	11	4702074	4725573	23500	39	Deletion	100	DGVa	deletion	2159076	36033232	33874157	+	ID=48720;study_accession=estd234;Dbxref=DGVa_201807:essv26424046;Parent=esv4016828
CNVR_458	11	7425529	7449660	24132	15	Deletion	100	DGVa	deletion	2159076	36033232	33874157	+	ID=48720;study_accession=estd234;Dbxref=DGVa_201807:essv26424046;Parent=esv4016828
CNVR_459	11	10123287	10218640	95354	5	Deletion	100	DGVa	deletion	2159076	36033232	33874157	+	ID=48720;study_accession=estd234;Dbxref=DGVa_201807:essv26424046;Parent=esv4016828
CNVR_460	11	10617575	10682721	65147	63	Deletion	100	DGVa	deletion	2159076	36033232	33874157	+	ID=48720;study_accession=estd234;Dbxref=DGVa_201807:essv26424046;Parent=esv4016828
CNVR_461	11	11158250	11274816	116567	49	Deletion	100	DGVa	deletion	2159076	36033232	33874157	+	ID=48720;study_accession=estd234;Dbxref=DGVa_201807:essv26424046;Parent=esv4016828
CNVR_462	11	11489814	11518585	28772	5	Deletion	100	DGVa	deletion	2159076	36033232	33874157	+	ID=48720;study_accession=estd234;Dbxref=DGVa_201807:essv26424046;Parent=esv4016828
CNVR_463	11	12375160	12419796	44637	28	Deletion	100	DGVa	deletion	2159076	36033232	33874157	+	ID=48720;study_accession=estd234;Dbxref=DGVa_201807:essv26424046;Parent=esv4016828
CNVR_464	11	12989684	13064706	75023	34	Deletion	100	DGVa	deletion	2159076	36033232	33874157	+	ID=48720;study_accession=estd234;Dbxref=DGVa_201807:essv26424046;Parent=esv4016828
CNVR_465	11	13146741	13236152	89412	255	Duplication	100	DGVa	deletion	2159076	36033232	33874157	+	ID=48720;study_accession=estd234;Dbxref=DGVa_201807:essv26424046;Parent=esv4016828
CNVR_466	11	14657547	14721298	63752	6	Deletion	100	DGVa	deletion	2159076	36033232	33874157	+	ID=48720;study_accession=estd234;Dbxref=DGVa_201807:essv26424046;Parent=esv4016828
CNVR_467	11	21730189	21743801	13613	15	Deletion	100	DGVa	deletion	2159076	36033232	33874157	+	ID=48720;study_accession=estd234;Dbxref=DGVa_201807:essv26424046;Parent=esv4016828
CNVR_468	11	27351355	27391725	40371	14	Deletion	100	DGVa	deletion	2159076	36033232	33874157	+	ID=48720;study_accession=estd234;Dbxref=DGVa_201807:essv26424046;Parent=esv4016828
CNVR_469	11	44494762	44553046	58285	7	Deletion	100	DGVa	deletion	3457893	46111089	42653197	+	ID=49165;study_accession=estd234;Dbxref=DGVa_201807:essv26302435;Parent=esv4011894
CNVR_470	11	45991914	46034948	43035	6	Deletion	100	DGVa	deletion	3457893	46111089	42653197	+	ID=49165;study_accession=estd234;Dbxref=DGVa_201807:essv26302435;Parent=esv4011894
CNVR_471	11	46785629	46807625	21997	13	Duplication	100	DGVa	copy number loss	29853697	93200553	63346857	-	ID=51740;study_accession=nstd131;Dbxref=DGVa_201807:nssv13489333;Parent=nsv2728049
CNVR_472	11	47242557	47330189	87633	308	Deletion	100	DGVa	copy number loss	29853697	93200553	63346857	-	ID=51740;study_accession=nstd131;Dbxref=DGVa_201807:nssv13489333;Parent=nsv2728049
CNVR_473	11	58410877	58487002	76126	5	Deletion	100	DGVa	copy number loss	29853697	93200553	63346857	-	ID=51740;study_accession=nstd131;Dbxref=DGVa_201807:nssv13489333;Parent=nsv2728049
CNVR_474	11	63010178	63059883	49706	13	Deletion	100	DGVa	copy number loss	29853697	93200553	63346857	-	ID=51740;study_accession=nstd131;Dbxref=DGVa_201807:nssv13489333;Parent=nsv2728049
CNVR_475	11	70655625	70670076	14452	59	Deletion	100	DGVa	copy number loss	29853697	93200553	63346857	-	ID=51740;study_accession=nstd131;Dbxref=DGVa_201807:nssv13489333;Parent=nsv2728049
CNVR_476	11	71339045	71401956	62912	31	Deletion	100	DGVa	copy number loss	29853697	93200553	63346857	-	ID=51740;study_accession=nstd131;Dbxref=DGVa_201807:nssv13489333;Parent=nsv2728049
CNVR_477	11	72221223	72283993	62771	11	Deletion	100	DGVa	copy number loss	29853697	93200553	63346857	-	ID=51740;study_accession=nstd131;Dbxref=DGVa_201807:nssv13489333;Parent=nsv2728049
CNVR_478	11	73302300	73325302	23003	53	Deletion	100	DGVa	copy number loss	29853697	93200553	63346857	-	ID=51740;study_accession=nstd131;Dbxref=DGVa_201807:nssv13489333;Parent=nsv2728049
CNVR_479	11	73950238	74065288	115051	17	Deletion	100	DGVa	copy number loss	29853697	93200553	63346857	-	ID=51740;study_accession=nstd131;Dbxref=DGVa_201807:nssv13489333;Parent=nsv2728049
CNVR_480	11	75106218	75211505	105288	82	Duplication	100	DGVa	copy number loss	29853697	93200553	63346857	-	ID=51740;study_accession=nstd131;Dbxref=DGVa_201807:nssv13489333;Parent=nsv2728049
CNVR_481	11	78193918	78233235	39318	48	Deletion	100	DGVa	copy number loss	29853697	93200553	63346857	-	ID=51740;study_accession=nstd131;Dbxref=DGVa_201807:nssv13489333;Parent=nsv2728049
CNVR_482	11	78493689	78598443	104755	30	Duplication	100	DGVa	copy number loss	29853697	93200553	63346857	-	ID=51740;study_accession=nstd131;Dbxref=DGVa_201807:nssv13489333;Parent=nsv2728049
CNVR_483	11	82849258	82975586	126329	83	Deletion	100	DGVa	copy number loss	29853697	93200553	63346857	-	ID=51740;study_accession=nstd131;Dbxref=DGVa_201807:nssv13489333;Parent=nsv2728049
CNVR_484	11	86042288	86069116	26829	5	Deletion	100	DGVa	copy number loss	29853697	93200553	63346857	-	ID=51740;study_accession=nstd131;Dbxref=DGVa_201807:nssv13489333;Parent=nsv2728049
CNVR_485	11	93202492	93223522	21031	8	Deletion	100	DGVa	copy number loss	90956880	93547184	2590305	+	ID=65334;study_accession=nstd131;Dbxref=DGVa_201807:nssv13486052;Parent=nsv2728049
CNVR_486	11	93498677	93566070	67394	52	Duplication	71.9767	DGVa	copy number loss	90956880	93547184	2590305	+	ID=65334;study_accession=nstd131;Dbxref=DGVa_201807:nssv13486052;Parent=nsv2728049
CNVR_490	11	97935252	97962133	26882	9	Deletion	100	DGVa	copy number variation	97906955	98025467	118513	+	ID=66275;study_accession=nstd61;Dbxref=DGVa_201807:nsv810581
CNVR_491	11	100664827	100713420	48594	6	Deletion	15.5863	DGVa	copy number loss	100681020	100688593	7574	+	ID=66470;study_accession=nstd131;Dbxref=DGVa_201807:nssv13481267;Parent=nsv2728052
CNVR_493	11	103507583	103585116	77534	14	Duplication	100	DGVa	inversion	103163496	104164159	1000664	-	ID=49784;study_accession=estd223;Dbxref=DGVa_201807:esv3896762
CNVR_494	11	103680530	103858389	177860	175	Deletion	100	DGVa	inversion	103163496	104164159	1000664	-	ID=49784;study_accession=estd223;Dbxref=DGVa_201807:esv3896762
CNVR_495	11	103933790	104097856	164067	25	Deletion	100	DGVa	inversion	103163496	104164159	1000664	-	ID=49784;study_accession=estd223;Dbxref=DGVa_201807:esv3896762
CNVR_496	11	104182962	104238894	55933	54	Duplication	5.43686	DGVa	copy number variation	103689076	104186002	496927	+	ID=50019;study_accession=nstd60;Dbxref=DGVa_201807:nsv810117
CNVR_497	11	104256742	104340130	83389	164	Deletion	84.7114	DGVa	copy number variation	104269491	104437371	167881	+	ID=50175;study_accession=nstd61;Dbxref=DGVa_201807:nsv810586
CNVR_498	11	104679827	104722406	42580	10	Duplication	2.71959	DGVa	deletion	104680575	104681732	1158	+	ID=50251;study_accession=estd234;Dbxref=DGVa_201807:essv26449990;Parent=esv4018890
CNVR_499	11	105563048	105585916	22869	8	Deletion	100	DGVa	copy number variation	105073344	105781598	708255	-	ID=50263;study_accession=nstd61;Dbxref=DGVa_201807:nsv810900
CNVR_500	11	105910734	106073628	162895	219	Complex	49.0715	DGVa	copy number gain	105073344	105990668	917325	-	ID=50267;study_accession=nstd60;Dbxref=DGVa_201807:nssv1381885;Parent=nsv810119
CNVR_502	12	2378054	2410968	32915	60	Deletion	100	DGVa	deletion	1443496	8680650	7237155	+	ID=67884;study_accession=estd234;Dbxref=DGVa_201807:essv26376872;Parent=esv4013000
CNVR_503	12	12036081	12082920	46840	55	Deletion	100	DGVa	deletion	4397517	12267359	7869843	+	ID=69910;study_accession=estd234;Dbxref=DGVa_201807:essv26439931;Parent=esv4011193
CNVR_504	12	18029004	18046512	17509	18	Deletion	100	DGVa	deletion	4518705	70381105	65862401	+	ID=69985;study_accession=estd234;Dbxref=DGVa_201807:essv26358310;Parent=esv4015056
CNVR_505	12	19000336	19034479	34144	7	Deletion	100	DGVa	deletion	4518705	70381105	65862401	+	ID=69985;study_accession=estd234;Dbxref=DGVa_201807:essv26358310;Parent=esv4015056
CNVR_506	12	24312108	24426412	114305	18	Deletion	100	DGVa	deletion	4518705	70381105	65862401	+	ID=69985;study_accession=estd234;Dbxref=DGVa_201807:essv26358310;Parent=esv4015056
CNVR_507	12	24693397	24736347	42951	10	Deletion	100	DGVa	deletion	4518705	70381105	65862401	+	ID=69985;study_accession=estd234;Dbxref=DGVa_201807:essv26358310;Parent=esv4015056
CNVR_508	12	27986568	28025458	38891	13	Deletion	100	DGVa	deletion	4518705	70381105	65862401	+	ID=69985;study_accession=estd234;Dbxref=DGVa_201807:essv26358310;Parent=esv4015056
CNVR_509	12	30324792	30386643	61852	12	Deletion	100	DGVa	deletion	4518705	70381105	65862401	+	ID=69985;study_accession=estd234;Dbxref=DGVa_201807:essv26358310;Parent=esv4015056
CNVR_510	12	32070128	32124995	54868	30	Deletion	100	DGVa	deletion	4518705	70381105	65862401	+	ID=69985;study_accession=estd234;Dbxref=DGVa_201807:essv26358310;Parent=esv4015056
CNVR_511	12	34228127	34380852	152726	91	Deletion	100	DGVa	deletion	4518705	70381105	65862401	+	ID=69985;study_accession=estd234;Dbxref=DGVa_201807:essv26358310;Parent=esv4015056
CNVR_512	12	34479293	34507220	27928	15	Deletion	100	DGVa	deletion	4518705	70381105	65862401	+	ID=69985;study_accession=estd234;Dbxref=DGVa_201807:essv26358310;Parent=esv4015056
CNVR_513	12	35377033	35469602	92570	50	Deletion	100	DGVa	deletion	4518705	70381105	65862401	+	ID=69985;study_accession=estd234;Dbxref=DGVa_201807:essv26358310;Parent=esv4015056
CNVR_514	12	36040663	36128393	87731	119	Deletion	100	DGVa	deletion	4518705	70381105	65862401	+	ID=69985;study_accession=estd234;Dbxref=DGVa_201807:essv26358310;Parent=esv4015056
CNVR_515	12	55780260	55844011	63752	139	Duplication	100	DGVa	deletion	4518705	70381105	65862401	+	ID=69985;study_accession=estd234;Dbxref=DGVa_201807:essv26358310;Parent=esv4015056
CNVR_516	12	61492799	61519028	26230	25	Duplication	100	DGVa	deletion	4518705	70381105	65862401	+	ID=69985;study_accession=estd234;Dbxref=DGVa_201807:essv26358310;Parent=esv4015056
CNVR_517	12	67001199	67047935	46737	418	Deletion	100	DGVa	deletion	4518705	70381105	65862401	+	ID=69985;study_accession=estd234;Dbxref=DGVa_201807:essv26358310;Parent=esv4015056
CNVR_518	12	70124010	70777223	653214	711	Deletion	39.3586	DGVa	deletion	4518705	70381105	65862401	+	ID=69985;study_accession=estd234;Dbxref=DGVa_201807:essv26358310;Parent=esv4015056
CNVR_519	12	71182237	71262954	80718	7	Duplication	100	DGVa	inversion	15795373	72464105	56668733	-	ID=70360;study_accession=estd223;Dbxref=DGVa_201807:essv25805000;Parent=esv3896874
CNVR_520	12	71377919	71508845	130927	44	Deletion	100	DGVa	inversion	15795373	72464105	56668733	-	ID=70360;study_accession=estd223;Dbxref=DGVa_201807:essv25805000;Parent=esv3896874
CNVR_521	12	71701903	71765886	63984	15	Deletion	100	DGVa	inversion	15795373	72464105	56668733	-	ID=70360;study_accession=estd223;Dbxref=DGVa_201807:essv25805000;Parent=esv3896874
CNVR_522	12	71894273	72099398	205126	864	Deletion	100	DGVa	inversion	15795373	72464105	56668733	-	ID=70360;study_accession=estd223;Dbxref=DGVa_201807:essv25805000;Parent=esv3896874
CNVR_523	12	74625962	74649720	23759	78	Deletion	100	DGVa	deletion	70482532	76287754	5805223	-	ID=81946;study_accession=estd234;Dbxref=DGVa_201807:essv26101195;Parent=esv4014932
CNVR_524	12	75658287	75686238	27952	10	Deletion	100	DGVa	deletion	70482532	76287754	5805223	-	ID=81946;study_accession=estd234;Dbxref=DGVa_201807:essv26101195;Parent=esv4014932
CNVR_525	12	76213002	76266935	53934	12	Deletion	100	DGVa	deletion	70482532	76287754	5805223	-	ID=81946;study_accession=estd234;Dbxref=DGVa_201807:essv26101195;Parent=esv4014932
CNVR_526	12	76655416	76756651	101236	47	Deletion	100	DGVa	deletion	70650464	76938144	6287681	-	ID=82114;study_accession=estd234;Dbxref=DGVa_201807:essv26235183;Parent=esv4012210
CNVR_527	12	77162363	77233621	71259	35	Deletion	100	DGVa	copy number variation	72367144	87138149	14771006	+	ID=83868;study_accession=nstd131;Dbxref=DGVa_201807:nsv2728176
CNVR_528	12	78872974	78925997	53024	17	Deletion	100	DGVa	copy number variation	72367144	87138149	14771006	+	ID=83868;study_accession=nstd131;Dbxref=DGVa_201807:nsv2728176
CNVR_529	12	79062831	79079612	16782	5	Deletion	100	DGVa	copy number variation	72367144	87138149	14771006	+	ID=83868;study_accession=nstd131;Dbxref=DGVa_201807:nsv2728176
CNVR_530	12	85225566	85267889	42324	32	Deletion	100	DGVa	copy number variation	72367144	87138149	14771006	+	ID=83868;study_accession=nstd131;Dbxref=DGVa_201807:nsv2728176
CNVR_531	12	85466013	85516610	50598	15	Deletion	100	DGVa	copy number variation	72367144	87138149	14771006	+	ID=83868;study_accession=nstd131;Dbxref=DGVa_201807:nsv2728176
CNVR_532	12	86302671	86317082	14412	5	Deletion	100	DGVa	copy number variation	72367144	87138149	14771006	+	ID=83868;study_accession=nstd131;Dbxref=DGVa_201807:nsv2728176
CNVR_533	12	86419811	86498702	78892	58	Deletion	100	DGVa	copy number variation	72367144	87138149	14771006	+	ID=83868;study_accession=nstd131;Dbxref=DGVa_201807:nsv2728176
CNVR_534	12	86594243	86650432	56190	26	Deletion	100	DGVa	copy number variation	72367144	87138149	14771006	+	ID=83868;study_accession=nstd131;Dbxref=DGVa_201807:nsv2728176
CNVR_535	12	86827068	86858840	31773	8	Deletion	100	DGVa	copy number variation	72367144	87138149	14771006	+	ID=83868;study_accession=nstd131;Dbxref=DGVa_201807:nsv2728176
CNVR_536	12	87041299	87141742	100444	5	Duplication	96.4229	DGVa	copy number variation	72367144	87138149	14771006	+	ID=83868;study_accession=nstd131;Dbxref=DGVa_201807:nsv2728176
CNVR_537	13	2529898	2555223	25326	6	Deletion	54.7698	DGVa	copy number loss	2515226	2543768	28543	+	ID=89088;study_accession=nstd69;Dbxref=DGVa_201807:nssv1457017;Parent=nsv835595
CNVR_538	13	3929948	3989149	59202	188	Deletion	100	DGVa	inversion	2753135	6017322	3264188	+	ID=89268;study_accession=estd223;Dbxref=DGVa_201807:essv25805057;Parent=esv3896922
CNVR_540	13	8730615	8766042	35428	6	Deletion	100	DGVa	deletion	8726566	8766748	40183	+	ID=94418;study_accession=estd234;Dbxref=DGVa_201807:essv26232892;Parent=esv4016959
CNVR_544	13	16526600	16555074	28475	5	Deletion	5.28534	DGVa	inversion	16522187	16528104	5918	+	ID=89821;study_accession=estd223;Dbxref=DGVa_201807:essv25805076;Parent=esv3896937
CNVR_549	13	22440501	22478032	37532	20	Deletion	100	DGVa	copy number variation	22060079	43747218	21687140	-	ID=90366;study_accession=estd234;Dbxref=DGVa_201807:esv4018774
CNVR_550	13	22700559	22749262	48704	148	Deletion	100	DGVa	copy number variation	22060079	43747218	21687140	-	ID=90366;study_accession=estd234;Dbxref=DGVa_201807:esv4018774
CNVR_551	13	23338473	23448643	110171	142	Deletion	100	DGVa	copy number variation	22060079	43747218	21687140	-	ID=90366;study_accession=estd234;Dbxref=DGVa_201807:esv4018774
CNVR_552	13	24378395	24391432	13038	6	Deletion	100	DGVa	copy number variation	22060079	43747218	21687140	-	ID=90366;study_accession=estd234;Dbxref=DGVa_201807:esv4018774
CNVR_553	13	25366420	25394539	28120	7	Deletion	100	DGVa	copy number variation	22060079	43747218	21687140	-	ID=90366;study_accession=estd234;Dbxref=DGVa_201807:esv4018774
CNVR_554	13	29900804	29921382	20579	11	Deletion	100	DGVa	copy number variation	22060079	43747218	21687140	-	ID=90366;study_accession=estd234;Dbxref=DGVa_201807:esv4018774
CNVR_555	13	35029183	35050632	21450	5	Deletion	100	DGVa	copy number variation	22060079	43747218	21687140	-	ID=90366;study_accession=estd234;Dbxref=DGVa_201807:esv4018774
CNVR_556	13	36816268	36836703	20436	11	Deletion	100	DGVa	copy number variation	22060079	43747218	21687140	-	ID=90366;study_accession=estd234;Dbxref=DGVa_201807:esv4018774
CNVR_557	13	42795853	42825818	29966	6	Deletion	100	DGVa	copy number variation	22060079	43747218	21687140	-	ID=90366;study_accession=estd234;Dbxref=DGVa_201807:esv4018774
CNVR_558	13	43296297	43433183	136887	127	Duplication	100	DGVa	copy number variation	22060079	43747218	21687140	-	ID=90366;study_accession=estd234;Dbxref=DGVa_201807:esv4018774
CNVR_559	13	43868655	43884214	15560	8	Deletion	41.626	DGVa	copy number gain	43877738	43905262	27525	+	ID=92361;study_accession=nstd69;Dbxref=DGVa_201807:nssv1457402;Parent=nsv835149
CNVR_560	13	45079568	45166659	87092	5	Deletion	100	DGVa	deletion	44980775	51196768	6215994	-	ID=92372;study_accession=estd234;Dbxref=DGVa_201807:essv26139107;Parent=esv4016676
CNVR_561	13	46520325	46553974	33650	8	Deletion	100	DGVa	deletion	44980775	51196768	6215994	-	ID=92372;study_accession=estd234;Dbxref=DGVa_201807:essv26139107;Parent=esv4016676
CNVR_562	13	51384434	51530716	146283	85	Deletion	0.609777	DGVa	copy number variation	51472251	51473142	892	+	ID=93013;study_accession=estd234;Dbxref=DGVa_201807:esv4018120
CNVR_564	13	53396899	53511604	114706	95	Complex	100	DGVa	inversion	53214578	53512399	297822	+	ID=93129;study_accession=estd223;Dbxref=DGVa_201807:essv25805110;Parent=esv3896966
CNVR_571	13	63108251	63220323	112073	37	Deletion	100	DGVa	copy number gain	61821881	69447500	7625620	+	ID=95459;study_accession=nstd131;Dbxref=DGVa_201807:nssv13501781;Parent=nsv2728212
CNVR_572	13	65993522	66089957	96436	62	Duplication	100	DGVa	copy number gain	61821881	69447500	7625620	+	ID=95459;study_accession=nstd131;Dbxref=DGVa_201807:nssv13501781;Parent=nsv2728212
CNVR_575	13	73657151	73740985	83835	6	Deletion	74.5142	DGVa	copy number variation	73678517	73764893	86377	+	ID=96851;study_accession=nstd135;Dbxref=DGVa_201807:nsv2779295
CNVR_580	14	358536	654926	296391	95	Deletion	53.7692	DGVa	copy number variation	490056	649422	159367	+	ID=99374;study_accession=nstd60;Dbxref=DGVa_201807:nsv810170
CNVR_582	14	942540	1049416	106877	48	Deletion	22.1853	DGVa	copy number gain	940157	966250	26094	+	ID=99457;study_accession=nstd69;Dbxref=DGVa_201807:nssv1460506;Parent=nsv835585
CNVR_584	14	1440024	1633094	193071	54	Duplication	19.1339	DGVa	tandem duplication	1494869	1531810	36942	+	ID=99475;study_accession=estd223;Dbxref=DGVa_201807:essv25808675;Parent=esv3899353
CNVR_585	14	1653508	1765231	111724	112	Deletion	100	DGVa	duplication	1645654	2052049	406396	+	ID=99477;study_accession=nstd135;Dbxref=DGVa_201807:nssv13711690;Parent=nsv2779296
CNVR_586	14	1934699	1977348	42650	17	Deletion	100	DGVa	duplication	1645654	2052049	406396	+	ID=99477;study_accession=nstd135;Dbxref=DGVa_201807:nssv13711690;Parent=nsv2779296
CNVR_587	14	2229103	2311853	82751	5	Duplication	100	DGVa	copy number variation	1780705	2840340	1059636	+	ID=99478;study_accession=nstd135;Dbxref=DGVa_201807:nsv2779296
CNVR_588	14	2535244	2724945	189702	28	Deletion	100	DGVa	copy number variation	1780705	2840340	1059636	+	ID=99478;study_accession=nstd135;Dbxref=DGVa_201807:nsv2779296
CNVR_589	14	3747848	3786871	39024	14	Duplication	47.4298	DGVa	copy number gain	3768363	3790906	22544	+	ID=99712;study_accession=nstd69;Dbxref=DGVa_201807:nssv1459808;Parent=nsv835616
CNVR_590	14	7097682	7126365	28684	16	Deletion	100	DGVa	deletion	6870375	28261338	21390964	+	ID=105243;study_accession=estd234;Dbxref=DGVa_201807:essv26357590;Parent=esv4011922
CNVR_591	14	8494709	8537683	42975	42	Duplication	100	DGVa	deletion	6870375	28261338	21390964	+	ID=105243;study_accession=estd234;Dbxref=DGVa_201807:essv26357590;Parent=esv4011922
CNVR_592	14	15692134	15723182	31049	16	Duplication	100	DGVa	deletion	6870375	28261338	21390964	+	ID=105243;study_accession=estd234;Dbxref=DGVa_201807:essv26357590;Parent=esv4011922
CNVR_593	14	21980847	22020705	39859	19	Deletion	100	DGVa	deletion	6870375	28261338	21390964	+	ID=105243;study_accession=estd234;Dbxref=DGVa_201807:essv26357590;Parent=esv4011922
CNVR_594	14	26358715	26369536	10822	5	Deletion	100	DGVa	deletion	6870375	28261338	21390964	+	ID=105243;study_accession=estd234;Dbxref=DGVa_201807:essv26357590;Parent=esv4011922
CNVR_595	14	28053524	28142375	88852	7	Deletion	100	DGVa	deletion	26796261	42265611	15469351	-	ID=101505;study_accession=estd234;Dbxref=DGVa_201807:essv26323528;Parent=esv4017335
CNVR_596	14	36455003	36477098	22096	28	Deletion	100	DGVa	deletion	26796261	42265611	15469351	-	ID=101505;study_accession=estd234;Dbxref=DGVa_201807:essv26323528;Parent=esv4017335
CNVR_597	14	36615967	36642629	26663	19	Deletion	100	DGVa	deletion	26796261	42265611	15469351	-	ID=101505;study_accession=estd234;Dbxref=DGVa_201807:essv26323528;Parent=esv4017335
CNVR_598	14	40760747	40792341	31595	6	Deletion	100	DGVa	deletion	26796261	42265611	15469351	-	ID=101505;study_accession=estd234;Dbxref=DGVa_201807:essv26323528;Parent=esv4017335
CNVR_599	14	41888613	41976264	87652	5	Deletion	100	DGVa	deletion	26796261	42265611	15469351	-	ID=101505;study_accession=estd234;Dbxref=DGVa_201807:essv26323528;Parent=esv4017335
CNVR_600	14	48621565	48657246	35682	51	Deletion	100	DGVa	deletion	40724897	49597327	8872431	-	ID=103368;study_accession=estd234;Dbxref=DGVa_201807:essv26382928;Parent=esv4011356
CNVR_601	14	54816183	54834484	18302	16	Deletion	100	DGVa	copy number loss	41173792	72064956	30891165	+	ID=103505;study_accession=nstd131;Dbxref=DGVa_201807:nssv13510620;Parent=nsv2728240
CNVR_602	14	64205475	64258228	52754	10	Deletion	100	DGVa	copy number loss	41173792	72064956	30891165	+	ID=103505;study_accession=nstd131;Dbxref=DGVa_201807:nssv13510620;Parent=nsv2728240
CNVR_603	14	64441050	64494847	53798	112	Deletion	100	DGVa	copy number loss	41173792	72064956	30891165	+	ID=103505;study_accession=nstd131;Dbxref=DGVa_201807:nssv13510620;Parent=nsv2728240
CNVR_604	14	65159358	65218587	59230	19	Duplication	100	DGVa	copy number loss	41173792	72064956	30891165	+	ID=103505;study_accession=nstd131;Dbxref=DGVa_201807:nssv13510620;Parent=nsv2728240
CNVR_605	14	65469028	65492955	23928	9	Deletion	100	DGVa	copy number loss	41173792	72064956	30891165	+	ID=103505;study_accession=nstd131;Dbxref=DGVa_201807:nssv13510620;Parent=nsv2728240
CNVR_606	14	69101323	69137910	36588	8	Deletion	100	DGVa	copy number loss	41173792	72064956	30891165	+	ID=103505;study_accession=nstd131;Dbxref=DGVa_201807:nssv13510620;Parent=nsv2728240
CNVR_607	14	73457891	73548720	90830	12	Deletion	100	DGVa	deletion	73042911	74210979	1168069	+	ID=109052;study_accession=estd223;Dbxref=DGVa_201807:essv25812130;Parent=esv3900260
CNVR_609	14	76784240	76952798	168559	608	Deletion	100	DGVa	deletion	75207273	77473806	2266534	+	ID=109244;study_accession=estd223;Dbxref=DGVa_201807:essv25812137;Parent=esv3900262
CNVR_610	14	77009437	77037839	28403	70	Deletion	100	DGVa	deletion	75207273	77473806	2266534	+	ID=109244;study_accession=estd223;Dbxref=DGVa_201807:essv25812137;Parent=esv3900262
CNVR_611	14	77367791	77501079	133289	6	Deletion	79.5384	DGVa	deletion	75207273	77473806	2266534	+	ID=109244;study_accession=estd223;Dbxref=DGVa_201807:essv25812137;Parent=esv3900262
CNVR_612	14	79089652	79101500	11849	13	Deletion	19.1577	DGVa	deletion	79095464	79097733	2270	+	ID=110231;study_accession=estd234;Dbxref=DGVa_201807:essv26161813;Parent=esv4016421
CNVR_615	14	81288585	81346650	58066	67	Deletion	100	DGVa	copy number loss	81205089	81416783	211695	+	ID=110966;study_accession=nstd60;Dbxref=DGVa_201807:nssv1379062;Parent=nsv810198
CNVR_616	14	81387840	81443769	55930	350	Deletion	51.7504	DGVa	copy number loss	81205089	81416783	211695	+	ID=110966;study_accession=nstd60;Dbxref=DGVa_201807:nssv1379062;Parent=nsv810198
CNVR_620	15	70773	403190	332418	6	Duplication	0.0376033	DGVa	deletion	175664	175788	125	+	ID=112237;study_accession=estd223;Dbxref=DGVa_201807:essv25812241;Parent=esv3900281
CNVR_621	15	1094876	1148939	54064	46	Deletion	100	DGVa	copy number gain	324121	48933957	48609837	-	ID=112239;study_accession=nstd131;Dbxref=DGVa_201807:nssv13503903;Parent=nsv2728292
CNVR_622	15	2307258	2350566	43309	13	Duplication	100	DGVa	copy number gain	324121	48933957	48609837	-	ID=112239;study_accession=nstd131;Dbxref=DGVa_201807:nssv13503903;Parent=nsv2728292
CNVR_623	15	6601566	6641502	39937	5	Deletion	100	DGVa	copy number gain	324121	48933957	48609837	-	ID=112239;study_accession=nstd131;Dbxref=DGVa_201807:nssv13503903;Parent=nsv2728292
CNVR_624	15	7840165	7863702	23538	51	Deletion	100	DGVa	copy number gain	324121	48933957	48609837	-	ID=112239;study_accession=nstd131;Dbxref=DGVa_201807:nssv13503903;Parent=nsv2728292
CNVR_625	15	10442769	10482263	39495	8	Deletion	100	DGVa	copy number gain	324121	48933957	48609837	-	ID=112239;study_accession=nstd131;Dbxref=DGVa_201807:nssv13503903;Parent=nsv2728292
CNVR_626	15	15884198	15910030	25833	24	Deletion	100	DGVa	copy number gain	324121	48933957	48609837	-	ID=112239;study_accession=nstd131;Dbxref=DGVa_201807:nssv13503903;Parent=nsv2728292
CNVR_627	15	20338249	20357370	19122	6	Deletion	100	DGVa	copy number gain	324121	48933957	48609837	-	ID=112239;study_accession=nstd131;Dbxref=DGVa_201807:nssv13503903;Parent=nsv2728292
CNVR_628	15	22038861	22096181	57321	187	Deletion	100	DGVa	copy number gain	324121	48933957	48609837	-	ID=112239;study_accession=nstd131;Dbxref=DGVa_201807:nssv13503903;Parent=nsv2728292
CNVR_629	15	22218288	22248294	30007	10	Deletion	100	DGVa	copy number gain	324121	48933957	48609837	-	ID=112239;study_accession=nstd131;Dbxref=DGVa_201807:nssv13503903;Parent=nsv2728292
CNVR_630	15	22298877	22312179	13303	15	Deletion	100	DGVa	copy number gain	324121	48933957	48609837	-	ID=112239;study_accession=nstd131;Dbxref=DGVa_201807:nssv13503903;Parent=nsv2728292
CNVR_631	15	27651159	27761935	110777	5	Duplication	100	DGVa	copy number gain	324121	48933957	48609837	-	ID=112239;study_accession=nstd131;Dbxref=DGVa_201807:nssv13503903;Parent=nsv2728292
CNVR_632	15	27932932	27960290	27359	15	Duplication	100	DGVa	copy number gain	324121	48933957	48609837	-	ID=112239;study_accession=nstd131;Dbxref=DGVa_201807:nssv13503903;Parent=nsv2728292
CNVR_633	15	29266640	29332957	66318	40	Deletion	100	DGVa	copy number gain	324121	48933957	48609837	-	ID=112239;study_accession=nstd131;Dbxref=DGVa_201807:nssv13503903;Parent=nsv2728292
CNVR_634	15	29491069	29526895	35827	29	Deletion	100	DGVa	copy number gain	324121	48933957	48609837	-	ID=112239;study_accession=nstd131;Dbxref=DGVa_201807:nssv13503903;Parent=nsv2728292
CNVR_635	15	29799783	29870008	70226	159	Duplication	100	DGVa	copy number gain	324121	48933957	48609837	-	ID=112239;study_accession=nstd131;Dbxref=DGVa_201807:nssv13503903;Parent=nsv2728292
CNVR_636	15	30935783	31090835	155053	39	Duplication	100	DGVa	copy number gain	324121	48933957	48609837	-	ID=112239;study_accession=nstd131;Dbxref=DGVa_201807:nssv13503903;Parent=nsv2728292
CNVR_637	15	35145854	35274438	128585	153	Duplication	100	DGVa	copy number gain	324121	48933957	48609837	-	ID=112239;study_accession=nstd131;Dbxref=DGVa_201807:nssv13503903;Parent=nsv2728292
CNVR_638	15	35619077	35682793	63717	42	Deletion	100	DGVa	copy number gain	324121	48933957	48609837	-	ID=112239;study_accession=nstd131;Dbxref=DGVa_201807:nssv13503903;Parent=nsv2728292
CNVR_639	15	36571988	36609370	37383	41	Deletion	100	DGVa	copy number gain	324121	48933957	48609837	-	ID=112239;study_accession=nstd131;Dbxref=DGVa_201807:nssv13503903;Parent=nsv2728292
CNVR_640	15	40067276	40113615	46340	330	Deletion	100	DGVa	copy number gain	324121	48933957	48609837	-	ID=112239;study_accession=nstd131;Dbxref=DGVa_201807:nssv13503903;Parent=nsv2728292
CNVR_641	15	42185177	42238220	53044	12	Deletion	100	DGVa	copy number gain	324121	48933957	48609837	-	ID=112239;study_accession=nstd131;Dbxref=DGVa_201807:nssv13503903;Parent=nsv2728292
CNVR_642	15	42640886	42695238	54353	8	Duplication	100	DGVa	copy number gain	324121	48933957	48609837	-	ID=112239;study_accession=nstd131;Dbxref=DGVa_201807:nssv13503903;Parent=nsv2728292
CNVR_643	15	43053427	43120963	67537	67	Deletion	100	DGVa	copy number gain	324121	48933957	48609837	-	ID=112239;study_accession=nstd131;Dbxref=DGVa_201807:nssv13503903;Parent=nsv2728292
CNVR_644	15	43995796	44150105	154310	24	Duplication	100	DGVa	copy number gain	324121	48933957	48609837	-	ID=112239;study_accession=nstd131;Dbxref=DGVa_201807:nssv13503903;Parent=nsv2728292
CNVR_645	15	44434564	44469420	34857	26	Deletion	100	DGVa	copy number gain	324121	48933957	48609837	-	ID=112239;study_accession=nstd131;Dbxref=DGVa_201807:nssv13503903;Parent=nsv2728292
CNVR_646	15	46001301	46156941	155641	8	Duplication	100	DGVa	copy number gain	324121	48933957	48609837	-	ID=112239;study_accession=nstd131;Dbxref=DGVa_201807:nssv13503903;Parent=nsv2728292
CNVR_647	15	46408763	46464510	55748	233	Deletion	100	DGVa	copy number gain	324121	48933957	48609837	-	ID=112239;study_accession=nstd131;Dbxref=DGVa_201807:nssv13503903;Parent=nsv2728292
CNVR_648	15	46556504	46627627	71124	23	Deletion	100	DGVa	copy number gain	324121	48933957	48609837	-	ID=112239;study_accession=nstd131;Dbxref=DGVa_201807:nssv13503903;Parent=nsv2728292
CNVR_649	15	47280462	47377734	97273	49	Duplication	100	DGVa	copy number gain	324121	48933957	48609837	-	ID=112239;study_accession=nstd131;Dbxref=DGVa_201807:nssv13503903;Parent=nsv2728292
CNVR_650	15	50817794	50928742	110949	14	Deletion	100	DGVa	copy number loss	960437	69137438	68177002	-	ID=112351;study_accession=nstd131;Dbxref=DGVa_201807:nssv13503090;Parent=nsv2728281
CNVR_651	15	51271791	51344209	72419	131	Duplication	100	DGVa	copy number loss	960437	69137438	68177002	-	ID=112351;study_accession=nstd131;Dbxref=DGVa_201807:nssv13503090;Parent=nsv2728281
CNVR_652	15	52384497	52492797	108301	40	Duplication	100	DGVa	copy number loss	960437	69137438	68177002	-	ID=112351;study_accession=nstd131;Dbxref=DGVa_201807:nssv13503090;Parent=nsv2728281
CNVR_653	15	52785693	52885556	99864	125	Deletion	100	DGVa	copy number loss	960437	69137438	68177002	-	ID=112351;study_accession=nstd131;Dbxref=DGVa_201807:nssv13503090;Parent=nsv2728281
CNVR_654	15	56461550	56501487	39938	18	Deletion	100	DGVa	copy number loss	960437	69137438	68177002	-	ID=112351;study_accession=nstd131;Dbxref=DGVa_201807:nssv13503090;Parent=nsv2728281
CNVR_655	15	56526728	56546615	19888	6	Deletion	100	DGVa	copy number loss	960437	69137438	68177002	-	ID=112351;study_accession=nstd131;Dbxref=DGVa_201807:nssv13503090;Parent=nsv2728281
CNVR_656	15	64746518	64771598	25081	6	Deletion	100	DGVa	copy number loss	960437	69137438	68177002	-	ID=112351;study_accession=nstd131;Dbxref=DGVa_201807:nssv13503090;Parent=nsv2728281
CNVR_657	15	75905439	75935852	30414	6	Deletion	100	DGVa	deletion	3687059	78813215	75126157	-	ID=113388;study_accession=estd234;Dbxref=DGVa_201807:essv26169239;Parent=esv4017744
CNVR_658	15	76018456	76141319	122864	132	Duplication	100	DGVa	deletion	3687059	78813215	75126157	-	ID=113388;study_accession=estd234;Dbxref=DGVa_201807:essv26169239;Parent=esv4017744
CNVR_659	15	76323395	76406260	82866	112	Deletion	100	DGVa	deletion	3687059	78813215	75126157	-	ID=113388;study_accession=estd234;Dbxref=DGVa_201807:essv26169239;Parent=esv4017744
CNVR_660	15	76619334	76637286	17953	15	Deletion	100	DGVa	deletion	3687059	78813215	75126157	-	ID=113388;study_accession=estd234;Dbxref=DGVa_201807:essv26169239;Parent=esv4017744
CNVR_661	15	77171932	77263187	91256	177	Deletion	100	DGVa	deletion	3687059	78813215	75126157	-	ID=113388;study_accession=estd234;Dbxref=DGVa_201807:essv26169239;Parent=esv4017744
CNVR_662	15	77345462	77400618	55157	13	Deletion	100	DGVa	deletion	3687059	78813215	75126157	-	ID=113388;study_accession=estd234;Dbxref=DGVa_201807:essv26169239;Parent=esv4017744
CNVR_663	15	79748837	79808157	59321	1159	Deletion	100	DGVa	copy number variation	48409690	81887253	33477564	+	ID=120575;study_accession=nstd60;Dbxref=DGVa_201807:nsv810217
CNVR_664	15	81867516	81935693	68178	12	Deletion	28.9507	DGVa	copy number variation	48409690	81887253	33477564	+	ID=120575;study_accession=nstd60;Dbxref=DGVa_201807:nsv810217
CNVR_665	15	82274418	82309317	34900	5	Deletion	100	DGVa	deletion	66535287	83402214	16866928	+	ID=127229;study_accession=estd234;Dbxref=DGVa_201807:essv26260390;Parent=esv4015521
CNVR_666	15	82766106	82861718	95613	117	Deletion	100	DGVa	deletion	66535287	83402214	16866928	+	ID=127229;study_accession=estd234;Dbxref=DGVa_201807:essv26260390;Parent=esv4015521
CNVR_667	15	83437621	83547780	110160	20	Deletion	100	DGVa	copy number loss	76843563	84911386	8067824	+	ID=128869;study_accession=nstd131;Dbxref=DGVa_201807:nssv13501674;Parent=nsv2728328
CNVR_668	15	83598503	83876924	278422	100	Deletion	100	DGVa	copy number loss	76843563	84911386	8067824	+	ID=128869;study_accession=nstd131;Dbxref=DGVa_201807:nssv13501674;Parent=nsv2728328
CNVR_669	15	84026861	84209036	182176	26	Duplication	100	DGVa	copy number loss	76843563	84911386	8067824	+	ID=128869;study_accession=nstd131;Dbxref=DGVa_201807:nssv13501674;Parent=nsv2728328
CNVR_670	16	195314	258808	63495	45	Deletion	66.3659	DGVa	copy number variation	195314	237452	42139	+	ID=132963;study_accession=nstd135;Dbxref=DGVa_201807:nsv2779314
CNVR_671	16	1645377	1737542	92166	38	Duplication	100	DGVa	copy number loss	673688	39799731	39126044	+	ID=133062;study_accession=nstd131;Dbxref=DGVa_201807:nssv13492396;Parent=nsv2728340
CNVR_672	16	1863178	1961613	98436	32	Deletion	100	DGVa	copy number loss	673688	39799731	39126044	+	ID=133062;study_accession=nstd131;Dbxref=DGVa_201807:nssv13492396;Parent=nsv2728340
CNVR_673	16	3054129	3106759	52631	6	Deletion	100	DGVa	copy number loss	673688	39799731	39126044	+	ID=133062;study_accession=nstd131;Dbxref=DGVa_201807:nssv13492396;Parent=nsv2728340
CNVR_674	16	4247753	4308528	60776	45	Deletion	100	DGVa	copy number loss	673688	39799731	39126044	+	ID=133062;study_accession=nstd131;Dbxref=DGVa_201807:nssv13492396;Parent=nsv2728340
CNVR_675	16	5694652	5921817	227166	69	Deletion	100	DGVa	copy number loss	673688	39799731	39126044	+	ID=133062;study_accession=nstd131;Dbxref=DGVa_201807:nssv13492396;Parent=nsv2728340
CNVR_676	16	7823790	7890486	66697	24	Duplication	100	DGVa	copy number loss	673688	39799731	39126044	+	ID=133062;study_accession=nstd131;Dbxref=DGVa_201807:nssv13492396;Parent=nsv2728340
CNVR_677	16	9349883	9601608	251726	219	Deletion	100	DGVa	copy number loss	673688	39799731	39126044	+	ID=133062;study_accession=nstd131;Dbxref=DGVa_201807:nssv13492396;Parent=nsv2728340
CNVR_678	16	10254850	10370779	115930	15	Deletion	100	DGVa	copy number loss	673688	39799731	39126044	+	ID=133062;study_accession=nstd131;Dbxref=DGVa_201807:nssv13492396;Parent=nsv2728340
CNVR_679	16	14512750	14608766	96017	5	Deletion	100	DGVa	copy number loss	673688	39799731	39126044	+	ID=133062;study_accession=nstd131;Dbxref=DGVa_201807:nssv13492396;Parent=nsv2728340
CNVR_680	16	18939763	18953777	14015	25	Deletion	100	DGVa	copy number loss	673688	39799731	39126044	+	ID=133062;study_accession=nstd131;Dbxref=DGVa_201807:nssv13492396;Parent=nsv2728340
CNVR_681	16	24160403	24246833	86431	25	Duplication	100	DGVa	copy number loss	673688	39799731	39126044	+	ID=133062;study_accession=nstd131;Dbxref=DGVa_201807:nssv13492396;Parent=nsv2728340
CNVR_682	16	28941047	28970805	29759	11	Deletion	100	DGVa	copy number loss	673688	39799731	39126044	+	ID=133062;study_accession=nstd131;Dbxref=DGVa_201807:nssv13492396;Parent=nsv2728340
CNVR_683	16	29844441	29871082	26642	6	Deletion	100	DGVa	copy number loss	673688	39799731	39126044	+	ID=133062;study_accession=nstd131;Dbxref=DGVa_201807:nssv13492396;Parent=nsv2728340
CNVR_684	16	31617840	31651675	33836	59	Deletion	100	DGVa	copy number loss	673688	39799731	39126044	+	ID=133062;study_accession=nstd131;Dbxref=DGVa_201807:nssv13492396;Parent=nsv2728340
CNVR_685	16	33637403	33677192	39790	85	Deletion	100	DGVa	copy number loss	673688	39799731	39126044	+	ID=133062;study_accession=nstd131;Dbxref=DGVa_201807:nssv13492396;Parent=nsv2728340
CNVR_686	16	42258966	42320225	61260	8	Duplication	100	DGVa	copy number loss	10604608	66990279	56385672	+	ID=147071;study_accession=nstd131;Dbxref=DGVa_201807:nssv13494292;Parent=nsv2728353
CNVR_687	16	42900675	42985279	84605	79	Deletion	100	DGVa	copy number loss	10604608	66990279	56385672	+	ID=147071;study_accession=nstd131;Dbxref=DGVa_201807:nssv13494292;Parent=nsv2728353
CNVR_688	16	44646341	44723336	76996	34	Duplication	100	DGVa	copy number loss	10604608	66990279	56385672	+	ID=147071;study_accession=nstd131;Dbxref=DGVa_201807:nssv13494292;Parent=nsv2728353
CNVR_689	16	45011618	45064647	53030	5	Deletion	100	DGVa	copy number loss	10604608	66990279	56385672	+	ID=147071;study_accession=nstd131;Dbxref=DGVa_201807:nssv13494292;Parent=nsv2728353
CNVR_690	16	46872619	46952393	79775	28	Deletion	100	DGVa	copy number loss	10604608	66990279	56385672	+	ID=147071;study_accession=nstd131;Dbxref=DGVa_201807:nssv13494292;Parent=nsv2728353
CNVR_691	16	47076690	47115189	38500	15	Deletion	100	DGVa	copy number loss	10604608	66990279	56385672	+	ID=147071;study_accession=nstd131;Dbxref=DGVa_201807:nssv13494292;Parent=nsv2728353
CNVR_692	16	48271886	48319366	47481	21	Duplication	100	DGVa	copy number loss	10604608	66990279	56385672	+	ID=147071;study_accession=nstd131;Dbxref=DGVa_201807:nssv13494292;Parent=nsv2728353
CNVR_693	16	49746045	49787642	41598	15	Duplication	100	DGVa	copy number loss	10604608	66990279	56385672	+	ID=147071;study_accession=nstd131;Dbxref=DGVa_201807:nssv13494292;Parent=nsv2728353
CNVR_694	16	50871797	50917832	46036	5	Duplication	100	DGVa	copy number loss	10604608	66990279	56385672	+	ID=147071;study_accession=nstd131;Dbxref=DGVa_201807:nssv13494292;Parent=nsv2728353
CNVR_695	16	51078236	51263436	185201	27	Deletion	9.8358	DGVa	copy number gain	51086589	51104804	18216	+	ID=138513;End_range=51097625,51104804;Start_range=51086589,51087589;study_accession=nstd69;Dbxref=DGVa_201807:nssv1456555;Parent=nsv835657
CNVR_696	16	51497396	51551278	53883	31	Deletion	100	DGVa	copy number loss	10604608	66990279	56385672	+	ID=147071;study_accession=nstd131;Dbxref=DGVa_201807:nssv13494292;Parent=nsv2728353
CNVR_697	16	51642388	51721240	78853	56	Duplication	100	DGVa	copy number loss	10604608	66990279	56385672	+	ID=147071;study_accession=nstd131;Dbxref=DGVa_201807:nssv13494292;Parent=nsv2728353
CNVR_698	16	54273546	54318363	44818	7	Duplication	100	DGVa	inversion	54261483	54447592	186110	-	ID=141253;study_accession=estd223;Dbxref=DGVa_201807:esv3897267
CNVR_699	16	54477653	54496479	18827	293	Deletion	100	DGVa	inversion	54347956	54645098	297143	+	ID=141259;study_accession=estd223;Dbxref=DGVa_201807:essv25805516;Parent=esv3897268
CNVR_700	16	61365158	61434240	69083	230	Deletion	100	DGVa	copy number loss	10604608	66990279	56385672	+	ID=147071;study_accession=nstd131;Dbxref=DGVa_201807:nssv13494292;Parent=nsv2728353
CNVR_701	16	62040544	62105536	64993	216	Deletion	0.00307725	DGVa	deletion	62089018	62089019	2	+	ID=142032;study_accession=estd223;Dbxref=DGVa_201807:essv25813326;Parent=esv3900545
CNVR_702	16	65078877	65107738	28862	5	Deletion	100	DGVa	copy number loss	10604608	66990279	56385672	+	ID=147071;study_accession=nstd131;Dbxref=DGVa_201807:nssv13494292;Parent=nsv2728353
CNVR_704	16	72629655	72671539	41885	53	Deletion	5.496	DGVa	copy number variation	72580956	72631956	51001	+	ID=144126;study_accession=nstd60;Dbxref=DGVa_201807:nsv810253
CNVR_708	16	77603117	77648584	45468	5	Deletion	0.677399	DGVa	deletion	77612285	77612592	308	+	ID=145590;study_accession=estd234;Dbxref=DGVa_201807:essv26302825;Parent=esv4018991
CNVR_710	16	79203092	79262690	59599	6	Deletion	0.624172	DGVa	deletion	79245469	79245840	372	+	ID=146118;study_accession=estd234;Dbxref=DGVa_201807:essv26079517;Parent=esv4016458
CNVR_712	16	79639835	79684571	44737	13	Deletion	13.8565	DGVa	deletion	79650443	79656641	6199	+	ID=146332;study_accession=estd234;Dbxref=DGVa_201807:essv26162782;Parent=esv4016207
CNVR_717	16	80770534	80979927	209394	23	Duplication	0.277945	DGVa	deletion	80957250	80957831	582	-	ID=146359;study_accession=estd234;Dbxref=DGVa_201807:essv26374632;Parent=esv4015110
CNVR_718	17	1931301	1973852	42552	14	Deletion	100	DGVa	inversion	78384	2124290	2045907	+	ID=148276;study_accession=estd223;Dbxref=DGVa_201807:esv3897289
CNVR_723	17	15493475	15505653	12179	8	Duplication	100	DGVa	inversion	14878200	41644774	26766575	-	ID=148942;study_accession=estd223;Dbxref=DGVa_201807:essv25805592;Parent=esv3897331
CNVR_724	17	24838420	24889080	50661	22	Deletion	100	DGVa	inversion	14878200	41644774	26766575	-	ID=148942;study_accession=estd223;Dbxref=DGVa_201807:essv25805592;Parent=esv3897331
CNVR_725	17	31112922	31138929	26008	9	Deletion	100	DGVa	inversion	14878200	41644774	26766575	-	ID=148942;study_accession=estd223;Dbxref=DGVa_201807:essv25805592;Parent=esv3897331
CNVR_726	17	34838925	34869167	30243	51	Deletion	100	DGVa	inversion	14878200	41644774	26766575	-	ID=148942;study_accession=estd223;Dbxref=DGVa_201807:essv25805592;Parent=esv3897331
CNVR_727	17	35722301	35761750	39450	53	Deletion	100	DGVa	inversion	14878200	41644774	26766575	-	ID=148942;study_accession=estd223;Dbxref=DGVa_201807:essv25805592;Parent=esv3897331
CNVR_728	17	39632224	39647661	15438	93	Deletion	100	DGVa	inversion	14878200	41644774	26766575	-	ID=148942;study_accession=estd223;Dbxref=DGVa_201807:essv25805592;Parent=esv3897331
CNVR_729	17	40229989	40258659	28671	7	Deletion	100	DGVa	inversion	14878200	41644774	26766575	-	ID=148942;study_accession=estd223;Dbxref=DGVa_201807:essv25805592;Parent=esv3897331
CNVR_730	17	44104067	44111924	7858	15	Deletion	100	DGVa	inversion	18345909	65234944	46889036	+	ID=149696;study_accession=estd223;Dbxref=DGVa_201807:essv25805626;Parent=esv3897355
CNVR_731	17	44622166	44651221	29056	198	Deletion	100	DGVa	inversion	18345909	65234944	46889036	+	ID=149696;study_accession=estd223;Dbxref=DGVa_201807:essv25805626;Parent=esv3897355
CNVR_732	17	51382529	51478810	96282	13	Deletion	100	DGVa	inversion	18345909	65234944	46889036	+	ID=149696;study_accession=estd223;Dbxref=DGVa_201807:essv25805626;Parent=esv3897355
CNVR_733	17	52529561	52579037	49477	31	Deletion	100	DGVa	inversion	18345909	65234944	46889036	+	ID=149696;study_accession=estd223;Dbxref=DGVa_201807:essv25805626;Parent=esv3897355
CNVR_734	17	53479791	53521325	41535	6	Deletion	100	DGVa	inversion	18345909	65234944	46889036	+	ID=149696;study_accession=estd223;Dbxref=DGVa_201807:essv25805626;Parent=esv3897355
CNVR_735	17	55076101	55162224	86124	77	Deletion	100	DGVa	inversion	18345909	65234944	46889036	+	ID=149696;study_accession=estd223;Dbxref=DGVa_201807:essv25805626;Parent=esv3897355
CNVR_736	17	62453413	62606972	153560	96	Deletion	100	DGVa	inversion	18345909	65234944	46889036	+	ID=149696;study_accession=estd223;Dbxref=DGVa_201807:essv25805626;Parent=esv3897355
CNVR_737	17	66093020	66124678	31659	146	Deletion	65.1663	DGVa	duplication	66104048	66433111	329064	+	ID=160871;study_accession=nstd135;Dbxref=DGVa_201807:nssv13657189;Parent=nsv2779327
CNVR_738	17	67394700	67423834	29135	10	Deletion	100	DGVa	copy number loss	67169302	67635907	466606	+	ID=160957;study_accession=nstd131;Dbxref=DGVa_201807:nssv13510094;Parent=nsv2728392
CNVR_739	17	68578015	68612135	34121	102	Deletion	100	DGVa	copy number variation	67169302	69691163	2521862	+	ID=160958;study_accession=nstd131;Dbxref=DGVa_201807:nsv2728392
CNVR_740	17	68983178	69076931	93754	146	Duplication	100	DGVa	copy number variation	67169302	69691163	2521862	+	ID=160958;study_accession=nstd131;Dbxref=DGVa_201807:nsv2728392
CNVR_741	17	69137799	69167714	29916	14	Duplication	100	DGVa	copy number variation	67169302	69691163	2521862	+	ID=160958;study_accession=nstd131;Dbxref=DGVa_201807:nsv2728392
CNVR_742	17	69366687	69415161	48475	35	Deletion	100	DGVa	copy number variation	67169302	69691163	2521862	+	ID=160958;study_accession=nstd131;Dbxref=DGVa_201807:nsv2728392
CNVR_744	17	70916829	71006380	89552	83	Duplication	15.8679	DGVa	inversion	70750142	70931038	180897	+	ID=161144;study_accession=estd223;Dbxref=DGVa_201807:essv25805634;Parent=esv3897360
CNVR_745	17	71368010	71464787	96778	181	Deletion	100	DGVa	copy number variation	71123229	73154962	2031734	+	ID=161300;study_accession=estd223;Dbxref=DGVa_201807:esv3894248
CNVR_746	17	71870055	71938704	68650	404	Duplication	100	DGVa	copy number variation	71123229	73154962	2031734	+	ID=161300;study_accession=estd223;Dbxref=DGVa_201807:esv3894248
CNVR_747	17	71953411	71983951	30541	6	Deletion	100	DGVa	copy number variation	71123229	73154962	2031734	+	ID=161300;study_accession=estd223;Dbxref=DGVa_201807:esv3894248
CNVR_748	17	72046112	72093357	47246	6	Deletion	100	DGVa	copy number variation	71123229	73154962	2031734	+	ID=161300;study_accession=estd223;Dbxref=DGVa_201807:esv3894248
CNVR_749	17	72185168	72261556	76389	59	Deletion	100	DGVa	copy number variation	71123229	73154962	2031734	+	ID=161300;study_accession=estd223;Dbxref=DGVa_201807:esv3894248
CNVR_750	17	72295833	72337545	41713	16	Deletion	100	DGVa	copy number variation	71123229	73154962	2031734	+	ID=161300;study_accession=estd223;Dbxref=DGVa_201807:esv3894248
CNVR_751	17	72510464	72650868	140405	49	Duplication	100	DGVa	copy number variation	71123229	73154962	2031734	+	ID=161300;study_accession=estd223;Dbxref=DGVa_201807:esv3894248
CNVR_752	17	72687667	72712133	24467	6	Deletion	100	DGVa	copy number variation	71123229	73154962	2031734	+	ID=161300;study_accession=estd223;Dbxref=DGVa_201807:esv3894248
CNVR_753	17	72725813	72784463	58651	20	Duplication	100	DGVa	copy number variation	71123229	73154962	2031734	+	ID=161300;study_accession=estd223;Dbxref=DGVa_201807:esv3894248
CNVR_754	17	72792114	73127137	335024	130	Complex	100	DGVa	copy number variation	71123229	73154962	2031734	+	ID=161300;study_accession=estd223;Dbxref=DGVa_201807:esv3894248
CNVR_755	18	1405653	1522517	116865	221	Deletion	54.5621	DGVa	copy number variation	1448479	1512242	63764	+	ID=162265;study_accession=nstd60;Dbxref=DGVa_201807:nsv810272
CNVR_758	18	2543767	2616089	72323	21	Deletion	100	DGVa	copy number loss	2348490	9603344	7254855	-	ID=162287;study_accession=nstd131;Dbxref=DGVa_201807:nssv13492093;Parent=nsv2728416
CNVR_759	18	2817930	2862522	44593	56	Deletion	100	DGVa	copy number loss	2348490	9603344	7254855	-	ID=162287;study_accession=nstd131;Dbxref=DGVa_201807:nssv13492093;Parent=nsv2728416
CNVR_760	18	8222852	8251464	28613	12	Deletion	100	DGVa	copy number loss	2348490	9603344	7254855	-	ID=162287;study_accession=nstd131;Dbxref=DGVa_201807:nssv13492093;Parent=nsv2728416
CNVR_761	18	11114452	11138427	23976	5	Deletion	100	DGVa	copy number loss	10304394	13697864	3393471	+	ID=173546;study_accession=nstd131;Dbxref=DGVa_201807:nssv13494639;Parent=nsv2728434
CNVR_762	18	11426545	11511402	84858	5	Deletion	100	DGVa	copy number loss	10304394	13697864	3393471	+	ID=173546;study_accession=nstd131;Dbxref=DGVa_201807:nssv13494639;Parent=nsv2728434
CNVR_763	18	12343514	12478047	134534	296	Duplication	100	DGVa	copy number loss	10304394	13697864	3393471	+	ID=173546;study_accession=nstd131;Dbxref=DGVa_201807:nssv13494639;Parent=nsv2728434
CNVR_764	18	13322081	13402017	79937	440	Duplication	100	DGVa	copy number loss	10304394	13697864	3393471	+	ID=173546;study_accession=nstd131;Dbxref=DGVa_201807:nssv13494639;Parent=nsv2728434
CNVR_765	18	13682677	13742613	59937	7	Deletion	25.3399	DGVa	copy number loss	10304394	13697864	3393471	+	ID=173546;study_accession=nstd131;Dbxref=DGVa_201807:nssv13494639;Parent=nsv2728434
CNVR_766	18	14578400	14810181	231782	204	Deletion	74.9907	DGVa	copy number variation	14584509	14758323	173815	+	ID=162720;study_accession=nstd60;Dbxref=DGVa_201807:nsv810276
CNVR_768	18	23814497	23857170	42674	11	Duplication	100	DGVa	tandem duplication	20698184	61358304	40660121	+	ID=163524;study_accession=estd223;Dbxref=DGVa_201807:esv3899562
CNVR_769	18	24018293	24056264	37972	134	Deletion	100	DGVa	tandem duplication	20698184	61358304	40660121	+	ID=163524;study_accession=estd223;Dbxref=DGVa_201807:esv3899562
CNVR_770	18	25703990	25727431	23442	27	Deletion	100	DGVa	tandem duplication	20698184	61358304	40660121	+	ID=163524;study_accession=estd223;Dbxref=DGVa_201807:esv3899562
CNVR_771	18	25943178	25977585	34408	5	Deletion	100	DGVa	tandem duplication	20698184	61358304	40660121	+	ID=163524;study_accession=estd223;Dbxref=DGVa_201807:esv3899562
CNVR_772	18	27822572	28284668	462097	196	Duplication	100	DGVa	tandem duplication	20698184	61358304	40660121	+	ID=163524;study_accession=estd223;Dbxref=DGVa_201807:esv3899562
CNVR_773	18	36921599	36988369	66771	6	Deletion	100	DGVa	tandem duplication	20698184	61358304	40660121	+	ID=163524;study_accession=estd223;Dbxref=DGVa_201807:esv3899562
CNVR_774	18	40561002	40620994	59993	188	Duplication	100	DGVa	tandem duplication	20698184	61358304	40660121	+	ID=163524;study_accession=estd223;Dbxref=DGVa_201807:esv3899562
CNVR_775	18	45739067	45798306	59240	10	Deletion	100	DGVa	tandem duplication	20698184	61358304	40660121	+	ID=163524;study_accession=estd223;Dbxref=DGVa_201807:esv3899562
CNVR_776	18	46459862	46506606	46745	48	Deletion	100	DGVa	tandem duplication	20698184	61358304	40660121	+	ID=163524;study_accession=estd223;Dbxref=DGVa_201807:esv3899562
CNVR_777	18	46863836	46910077	46242	65	Duplication	100	DGVa	tandem duplication	20698184	61358304	40660121	+	ID=163524;study_accession=estd223;Dbxref=DGVa_201807:esv3899562
CNVR_778	18	47409103	47437736	28634	5	Deletion	100	DGVa	tandem duplication	20698184	61358304	40660121	+	ID=163524;study_accession=estd223;Dbxref=DGVa_201807:esv3899562
CNVR_779	18	47543415	47580206	36792	5	Deletion	100	DGVa	tandem duplication	20698184	61358304	40660121	+	ID=163524;study_accession=estd223;Dbxref=DGVa_201807:esv3899562
CNVR_780	18	49504718	49580224	75507	34	Duplication	100	DGVa	tandem duplication	20698184	61358304	40660121	+	ID=163524;study_accession=estd223;Dbxref=DGVa_201807:esv3899562
CNVR_781	18	50978232	51034354	56123	8	Deletion	100	DGVa	tandem duplication	20698184	61358304	40660121	+	ID=163524;study_accession=estd223;Dbxref=DGVa_201807:esv3899562
CNVR_782	18	51556643	51660461	103819	36	Duplication	100	DGVa	tandem duplication	20698184	61358304	40660121	+	ID=163524;study_accession=estd223;Dbxref=DGVa_201807:esv3899562
CNVR_783	18	51804511	51824205	19695	6	Deletion	100	DGVa	tandem duplication	20698184	61358304	40660121	+	ID=163524;study_accession=estd223;Dbxref=DGVa_201807:esv3899562
CNVR_784	18	55698203	55798415	100213	22	Duplication	100	DGVa	tandem duplication	20698184	61358304	40660121	+	ID=163524;study_accession=estd223;Dbxref=DGVa_201807:esv3899562
CNVR_785	18	61354739	61495099	140361	19	Duplication	2.54059	DGVa	tandem duplication	20698184	61358304	40660121	+	ID=163524;study_accession=estd223;Dbxref=DGVa_201807:esv3899562
CNVR_787	18	62192066	62327840	135775	62	Deletion	0.0493463	DGVa	deletion	62302066	62302132	67	+	ID=170778;study_accession=estd223;Dbxref=DGVa_201807:essv25814429;Parent=esv3894380
CNVR_789	18	62848554	62895629	47076	126	Deletion	100	DGVa	copy number variation	62794782	62979959	185178	-	ID=170815;study_accession=nstd69;Dbxref=DGVa_201807:nsv834902
CNVR_790	18	62990894	63109712	118819	13	Duplication	100	DGVa	copy number loss	62972357	63166590	194234	+	ID=171289;study_accession=nstd131;Dbxref=DGVa_201807:nssv13506459;Parent=nsv2728431
CNVR_791	18	63878371	63936314	57944	19	Deletion	2.21076	DGVa	deletion	63888228	63889508	1281	+	ID=171794;study_accession=estd234;Dbxref=DGVa_201807:essv26130089;Parent=esv4019177
CNVR_792	18	64056169	64125037	68869	20	Deletion	0.00290406	DGVa	deletion	64088774	64088775	2	+	ID=171844;study_accession=estd223;Dbxref=DGVa_201807:essv25814445;Parent=esv3894390
CNVR_795	19	393089	468681	75593	189	Deletion	100	DGVa	copy number loss	179551	27168925	26989375	+	ID=173735;study_accession=nstd131;Dbxref=DGVa_201807:nssv13511771;Parent=nsv2728480
CNVR_796	19	1506737	1558752	52016	6	Deletion	100	DGVa	copy number loss	179551	27168925	26989375	+	ID=173735;study_accession=nstd131;Dbxref=DGVa_201807:nssv13511771;Parent=nsv2728480
CNVR_797	19	2040962	2111320	70359	13	Deletion	100	DGVa	copy number loss	179551	27168925	26989375	+	ID=173735;study_accession=nstd131;Dbxref=DGVa_201807:nssv13511771;Parent=nsv2728480
CNVR_798	19	2868721	2924064	55344	9	Deletion	100	DGVa	copy number loss	179551	27168925	26989375	+	ID=173735;study_accession=nstd131;Dbxref=DGVa_201807:nssv13511771;Parent=nsv2728480
CNVR_799	19	5423423	5516068	92646	45	Deletion	100	DGVa	copy number loss	179551	27168925	26989375	+	ID=173735;study_accession=nstd131;Dbxref=DGVa_201807:nssv13511771;Parent=nsv2728480
CNVR_800	19	7718961	7735753	16793	6	Deletion	100	DGVa	copy number loss	179551	27168925	26989375	+	ID=173735;study_accession=nstd131;Dbxref=DGVa_201807:nssv13511771;Parent=nsv2728480
CNVR_801	19	8434499	8470667	36169	8	Deletion	100	DGVa	copy number loss	179551	27168925	26989375	+	ID=173735;study_accession=nstd131;Dbxref=DGVa_201807:nssv13511771;Parent=nsv2728480
CNVR_802	19	8670867	8706119	35253	288	Deletion	100	DGVa	copy number loss	179551	27168925	26989375	+	ID=173735;study_accession=nstd131;Dbxref=DGVa_201807:nssv13511771;Parent=nsv2728480
CNVR_803	19	9018680	9101554	82875	6	Duplication	100	DGVa	copy number loss	179551	27168925	26989375	+	ID=173735;study_accession=nstd131;Dbxref=DGVa_201807:nssv13511771;Parent=nsv2728480
CNVR_804	19	9279473	9338203	58731	127	Deletion	100	DGVa	copy number loss	179551	27168925	26989375	+	ID=173735;study_accession=nstd131;Dbxref=DGVa_201807:nssv13511771;Parent=nsv2728480
CNVR_805	19	9445216	9495766	50551	76	Deletion	100	DGVa	copy number loss	179551	27168925	26989375	+	ID=173735;study_accession=nstd131;Dbxref=DGVa_201807:nssv13511771;Parent=nsv2728480
CNVR_806	19	11592964	11724505	131542	208	Deletion	100	DGVa	copy number loss	179551	27168925	26989375	+	ID=173735;study_accession=nstd131;Dbxref=DGVa_201807:nssv13511771;Parent=nsv2728480
CNVR_807	19	12834442	12886578	52137	8	Deletion	100	DGVa	copy number loss	179551	27168925	26989375	+	ID=173735;study_accession=nstd131;Dbxref=DGVa_201807:nssv13511771;Parent=nsv2728480
CNVR_808	19	14588397	14639993	51597	7	Deletion	100	DGVa	copy number loss	179551	27168925	26989375	+	ID=173735;study_accession=nstd131;Dbxref=DGVa_201807:nssv13511771;Parent=nsv2728480
CNVR_809	19	15060629	15086630	26002	6	Deletion	100	DGVa	copy number loss	179551	27168925	26989375	+	ID=173735;study_accession=nstd131;Dbxref=DGVa_201807:nssv13511771;Parent=nsv2728480
CNVR_810	19	18456039	18535266	79228	43	Deletion	100	DGVa	copy number loss	179551	27168925	26989375	+	ID=173735;study_accession=nstd131;Dbxref=DGVa_201807:nssv13511771;Parent=nsv2728480
CNVR_811	19	18650667	18815095	164429	28	Duplication	100	DGVa	copy number loss	179551	27168925	26989375	+	ID=173735;study_accession=nstd131;Dbxref=DGVa_201807:nssv13511771;Parent=nsv2728480
CNVR_812	19	19196038	19239882	43845	81	Deletion	100	DGVa	copy number loss	179551	27168925	26989375	+	ID=173735;study_accession=nstd131;Dbxref=DGVa_201807:nssv13511771;Parent=nsv2728480
CNVR_813	19	19660367	19749552	89186	54	Duplication	100	DGVa	copy number loss	179551	27168925	26989375	+	ID=173735;study_accession=nstd131;Dbxref=DGVa_201807:nssv13511771;Parent=nsv2728480
CNVR_814	19	20817226	20876211	58986	258	Deletion	100	DGVa	copy number loss	179551	27168925	26989375	+	ID=173735;study_accession=nstd131;Dbxref=DGVa_201807:nssv13511771;Parent=nsv2728480
CNVR_815	19	21761703	21777851	16149	27	Deletion	100	DGVa	copy number loss	179551	27168925	26989375	+	ID=173735;study_accession=nstd131;Dbxref=DGVa_201807:nssv13511771;Parent=nsv2728480
CNVR_816	19	23041079	23093061	51983	16	Deletion	100	DGVa	copy number loss	179551	27168925	26989375	+	ID=173735;study_accession=nstd131;Dbxref=DGVa_201807:nssv13511771;Parent=nsv2728480
CNVR_817	19	23322846	23367066	44221	24	Deletion	100	DGVa	copy number loss	179551	27168925	26989375	+	ID=173735;study_accession=nstd131;Dbxref=DGVa_201807:nssv13511771;Parent=nsv2728480
CNVR_818	19	23526814	23578435	51622	17	Duplication	100	DGVa	copy number loss	179551	27168925	26989375	+	ID=173735;study_accession=nstd131;Dbxref=DGVa_201807:nssv13511771;Parent=nsv2728480
CNVR_819	19	23589581	23674286	84706	325	Deletion	100	DGVa	copy number loss	179551	27168925	26989375	+	ID=173735;study_accession=nstd131;Dbxref=DGVa_201807:nssv13511771;Parent=nsv2728480
CNVR_820	19	24174797	24203283	28487	27	Duplication	100	DGVa	copy number loss	179551	27168925	26989375	+	ID=173735;study_accession=nstd131;Dbxref=DGVa_201807:nssv13511771;Parent=nsv2728480
CNVR_821	19	24809407	24870774	61368	18	Duplication	100	DGVa	copy number loss	179551	27168925	26989375	+	ID=173735;study_accession=nstd131;Dbxref=DGVa_201807:nssv13511771;Parent=nsv2728480
CNVR_822	19	26163905	26213827	49923	420	Duplication	100	DGVa	copy number loss	179551	27168925	26989375	+	ID=173735;study_accession=nstd131;Dbxref=DGVa_201807:nssv13511771;Parent=nsv2728480
CNVR_823	19	27011004	27102681	91678	35	Deletion	100	DGVa	copy number loss	179551	27168925	26989375	+	ID=173735;study_accession=nstd131;Dbxref=DGVa_201807:nssv13511771;Parent=nsv2728480
CNVR_824	19	28441795	28468488	26694	6	Deletion	100	DGVa	deletion	13155203	62287330	49132128	+	ID=182845;study_accession=estd234;Dbxref=DGVa_201807:essv26267045;Parent=esv4016522
CNVR_825	19	31341185	31382724	41540	433	Deletion	100	DGVa	deletion	13155203	62287330	49132128	+	ID=182845;study_accession=estd234;Dbxref=DGVa_201807:essv26267045;Parent=esv4016522
CNVR_826	19	33169313	33295797	126485	51	Deletion	100	DGVa	deletion	13155203	62287330	49132128	+	ID=182845;study_accession=estd234;Dbxref=DGVa_201807:essv26267045;Parent=esv4016522
CNVR_827	19	34947667	34983915	36249	14	Deletion	100	DGVa	deletion	13155203	62287330	49132128	+	ID=182845;study_accession=estd234;Dbxref=DGVa_201807:essv26267045;Parent=esv4016522
CNVR_828	19	37064179	37102445	38267	7	Deletion	100	DGVa	deletion	13155203	62287330	49132128	+	ID=182845;study_accession=estd234;Dbxref=DGVa_201807:essv26267045;Parent=esv4016522
CNVR_829	19	37830450	37938120	107671	205	Deletion	100	DGVa	deletion	13155203	62287330	49132128	+	ID=182845;study_accession=estd234;Dbxref=DGVa_201807:essv26267045;Parent=esv4016522
CNVR_830	19	38614112	38659364	45253	5	Deletion	0.156896	DGVa	copy number variation	38633260	38633330	71	+	ID=178719;study_accession=estd223;Dbxref=DGVa_201807:esv3894449
CNVR_831	19	38834886	38919971	85086	23	Duplication	100	DGVa	deletion	13155203	62287330	49132128	+	ID=182845;study_accession=estd234;Dbxref=DGVa_201807:essv26267045;Parent=esv4016522
CNVR_832	19	39500927	39571169	70243	123	Duplication	0.0142363	DGVa	deletion	39541204	39541213	10	+	ID=178721;study_accession=estd234;Dbxref=DGVa_201807:essv26251032;Parent=esv4011440
CNVR_833	19	39983228	40049807	66580	6	Deletion	1.52448	DGVa	deletion	40009957	40010971	1015	+	ID=178790;study_accession=estd234;Dbxref=DGVa_201807:essv26351967;Parent=esv4013492
CNVR_834	19	40565266	40615001	49736	16	Deletion	100	DGVa	deletion	13155203	62287330	49132128	+	ID=182845;study_accession=estd234;Dbxref=DGVa_201807:essv26267045;Parent=esv4016522
CNVR_835	19	41246400	41343673	97274	11	Deletion	17.8557	DGVa	copy number gain	41326305	41366545	40241	+	ID=179001;study_accession=nstd69;Dbxref=DGVa_201807:nssv1457601;Parent=nsv835923
CNVR_836	19	42185721	42236007	50287	16	Deletion	100	DGVa	deletion	13155203	62287330	49132128	+	ID=182845;study_accession=estd234;Dbxref=DGVa_201807:essv26267045;Parent=esv4016522
CNVR_837	19	43969925	44044776	74852	8	Deletion	100	DGVa	deletion	13155203	62287330	49132128	+	ID=182845;study_accession=estd234;Dbxref=DGVa_201807:essv26267045;Parent=esv4016522
CNVR_838	19	44210704	44283533	72830	99	Duplication	100	DGVa	deletion	13155203	62287330	49132128	+	ID=182845;study_accession=estd234;Dbxref=DGVa_201807:essv26267045;Parent=esv4016522
CNVR_839	19	45469546	45584258	114713	32	Complex	0.367003	DGVa	copy number variation	45500251	45500671	421	+	ID=179489;study_accession=estd234;Dbxref=DGVa_201807:esv4012697
CNVR_840	19	46362556	46610785	248230	11	Deletion	37.9708	DGVa	deletion	46516531	46683511	166981	+	ID=179523;study_accession=nstd135;Dbxref=DGVa_201807:nssv13657105;Parent=nsv2779338
CNVR_841	19	46966429	47113661	147233	83	Deletion	100	DGVa	deletion	13155203	62287330	49132128	+	ID=182845;study_accession=estd234;Dbxref=DGVa_201807:essv26267045;Parent=esv4016522
CNVR_842	19	47532897	47656682	123786	29	Complex	100	DGVa	deletion	13155203	62287330	49132128	+	ID=182845;study_accession=estd234;Dbxref=DGVa_201807:essv26267045;Parent=esv4016522
CNVR_843	19	47782122	47860276	78155	5	Deletion	100	DGVa	deletion	13155203	62287330	49132128	+	ID=182845;study_accession=estd234;Dbxref=DGVa_201807:essv26267045;Parent=esv4016522
CNVR_844	19	48981382	49035140	53759	13	Deletion	100	DGVa	deletion	13155203	62287330	49132128	+	ID=182845;study_accession=estd234;Dbxref=DGVa_201807:essv26267045;Parent=esv4016522
CNVR_845	19	49734565	49802067	67503	62	Deletion	60.5232	DGVa	copy number loss	49715849	49775419	59571	+	ID=179625;study_accession=nstd60;Dbxref=DGVa_201807:nssv1382063;Parent=nsv810308
CNVR_846	19	50756708	50820312	63605	6	Deletion	100	DGVa	deletion	13155203	62287330	49132128	+	ID=182845;study_accession=estd234;Dbxref=DGVa_201807:essv26267045;Parent=esv4016522
CNVR_847	19	51227621	51256464	28844	9	Deletion	100	DGVa	deletion	13155203	62287330	49132128	+	ID=182845;study_accession=estd234;Dbxref=DGVa_201807:essv26267045;Parent=esv4016522
CNVR_848	19	51318402	51356038	37637	31	Deletion	100	DGVa	deletion	13155203	62287330	49132128	+	ID=182845;study_accession=estd234;Dbxref=DGVa_201807:essv26267045;Parent=esv4016522
CNVR_849	19	51536385	51598121	61737	69	Deletion	100	DGVa	deletion	13155203	62287330	49132128	+	ID=182845;study_accession=estd234;Dbxref=DGVa_201807:essv26267045;Parent=esv4016522
CNVR_850	19	52157782	52277579	119798	63	Duplication	30.2835	DGVa	copy number gain	52114740	52194060	79321	+	ID=179879;study_accession=nstd69;Dbxref=DGVa_201807:nssv1456677;Parent=nsv835548
CNVR_851	19	54055445	54071105	15661	5	Deletion	100	DGVa	tandem duplication	53952338	54218180	265843	+	ID=180676;study_accession=estd223;Dbxref=DGVa_201807:esv3899587
CNVR_852	19	54772622	54791862	19241	7	Duplication	100	DGVa	deletion	13155203	62287330	49132128	+	ID=182845;study_accession=estd234;Dbxref=DGVa_201807:essv26267045;Parent=esv4016522
CNVR_853	19	55002949	55035458	32510	137	Duplication	100	DGVa	deletion	13155203	62287330	49132128	+	ID=182845;study_accession=estd234;Dbxref=DGVa_201807:essv26267045;Parent=esv4016522
CNVR_854	19	55564634	55588691	24058	10	Deletion	100	DGVa	deletion	13155203	62287330	49132128	+	ID=182845;study_accession=estd234;Dbxref=DGVa_201807:essv26267045;Parent=esv4016522
CNVR_855	19	56426226	56501955	75730	85	Deletion	100	DGVa	deletion	55923681	59706660	3782980	+	ID=180705;study_accession=estd234;Dbxref=DGVa_201807:essv26379296;Parent=esv4017454
CNVR_856	19	57105720	57118676	12957	6	Deletion	100	DGVa	deletion	55923681	59706660	3782980	+	ID=180705;study_accession=estd234;Dbxref=DGVa_201807:essv26379296;Parent=esv4017454
CNVR_857	19	58041454	58074665	33212	5	Deletion	100	DGVa	deletion	55923681	59706660	3782980	+	ID=180705;study_accession=estd234;Dbxref=DGVa_201807:essv26379296;Parent=esv4017454
CNVR_858	19	61944406	62048223	103818	89	Deletion	100	DGVa	inversion	59966700	62500484	2533785	+	ID=181423;study_accession=estd223;Dbxref=DGVa_201807:essv25805782;Parent=esv3897481
CNVR_860	19	63041307	63150499	109193	69	Deletion	0.694184	DGVa	deletion	63052315	63053072	758	+	ID=182772;study_accession=estd234;Dbxref=DGVa_201807:essv26293488;Parent=esv4016759
CNVR_862	20	1997782	2018470	20689	34	Deletion	100	DGVa	deletion	1834247	48331309	46497063	-	ID=204817;study_accession=estd234;Dbxref=DGVa_201807:essv26343680;Parent=esv4016000
CNVR_863	20	2781379	2853820	72442	14	Duplication	100	DGVa	deletion	1834247	48331309	46497063	-	ID=204817;study_accession=estd234;Dbxref=DGVa_201807:essv26343680;Parent=esv4016000
CNVR_864	20	3229092	3294960	65869	48	Deletion	100	DGVa	deletion	1834247	48331309	46497063	-	ID=204817;study_accession=estd234;Dbxref=DGVa_201807:essv26343680;Parent=esv4016000
CNVR_865	20	8209150	8255847	46698	6	Deletion	100	DGVa	deletion	1834247	48331309	46497063	-	ID=204817;study_accession=estd234;Dbxref=DGVa_201807:essv26343680;Parent=esv4016000
CNVR_866	20	8387768	8415618	27851	50	Deletion	100	DGVa	deletion	1834247	48331309	46497063	-	ID=204817;study_accession=estd234;Dbxref=DGVa_201807:essv26343680;Parent=esv4016000
CNVR_867	20	9154690	9175550	20861	14	Deletion	100	DGVa	deletion	1834247	48331309	46497063	-	ID=204817;study_accession=estd234;Dbxref=DGVa_201807:essv26343680;Parent=esv4016000
CNVR_868	20	17223949	17251657	27709	8	Duplication	100	DGVa	deletion	1834247	48331309	46497063	-	ID=204817;study_accession=estd234;Dbxref=DGVa_201807:essv26343680;Parent=esv4016000
CNVR_869	20	24565655	24578460	12806	5	Deletion	100	DGVa	deletion	1834247	48331309	46497063	-	ID=204817;study_accession=estd234;Dbxref=DGVa_201807:essv26343680;Parent=esv4016000
CNVR_870	20	27726943	27766916	39974	6	Deletion	100	DGVa	deletion	1834247	48331309	46497063	-	ID=204817;study_accession=estd234;Dbxref=DGVa_201807:essv26343680;Parent=esv4016000
CNVR_871	20	31613000	31653575	40576	12	Deletion	100	DGVa	deletion	1834247	48331309	46497063	-	ID=204817;study_accession=estd234;Dbxref=DGVa_201807:essv26343680;Parent=esv4016000
CNVR_872	20	39204081	39213757	9677	8	Deletion	100	DGVa	deletion	1834247	48331309	46497063	-	ID=204817;study_accession=estd234;Dbxref=DGVa_201807:essv26343680;Parent=esv4016000
CNVR_873	20	39311943	39349989	38047	309	Duplication	100	DGVa	deletion	1834247	48331309	46497063	-	ID=204817;study_accession=estd234;Dbxref=DGVa_201807:essv26343680;Parent=esv4016000
CNVR_874	20	51931978	51976643	44666	19	Deletion	100	DGVa	deletion	39597569	60773771	21176203	+	ID=208400;study_accession=estd234;Dbxref=DGVa_201807:essv26409588;Parent=esv4019059
CNVR_875	20	55486598	55628161	141564	186	Deletion	100	DGVa	deletion	39597569	60773771	21176203	+	ID=208400;study_accession=estd234;Dbxref=DGVa_201807:essv26409588;Parent=esv4019059
CNVR_876	20	56229537	56240109	10573	21	Deletion	100	DGVa	deletion	39597569	60773771	21176203	+	ID=208400;study_accession=estd234;Dbxref=DGVa_201807:essv26409588;Parent=esv4019059
CNVR_877	20	58476348	58529950	53603	74	Deletion	100	DGVa	deletion	39597569	60773771	21176203	+	ID=208400;study_accession=estd234;Dbxref=DGVa_201807:essv26409588;Parent=esv4019059
CNVR_878	20	58645538	58701867	56330	68	Deletion	100	DGVa	deletion	39597569	60773771	21176203	+	ID=208400;study_accession=estd234;Dbxref=DGVa_201807:essv26409588;Parent=esv4019059
CNVR_879	20	58755144	58796066	40923	10	Deletion	100	DGVa	deletion	39597569	60773771	21176203	+	ID=208400;study_accession=estd234;Dbxref=DGVa_201807:essv26409588;Parent=esv4019059
CNVR_880	20	58834021	58869354	35334	13	Deletion	100	DGVa	deletion	39597569	60773771	21176203	+	ID=208400;study_accession=estd234;Dbxref=DGVa_201807:essv26409588;Parent=esv4019059
CNVR_881	20	59877107	59973089	95983	27	Duplication	100	DGVa	deletion	39597569	60773771	21176203	+	ID=208400;study_accession=estd234;Dbxref=DGVa_201807:essv26409588;Parent=esv4019059
CNVR_882	20	60391422	60438531	47110	234	Duplication	100	DGVa	deletion	39597569	60773771	21176203	+	ID=208400;study_accession=estd234;Dbxref=DGVa_201807:essv26409588;Parent=esv4019059
CNVR_883	20	66432076	66496537	64462	25	Deletion	1.69868	DGVa	deletion	66474746	66475840	1095	+	ID=216445;study_accession=estd234;Dbxref=DGVa_201807:essv26202396;Parent=esv4013643
CNVR_885	20	70325181	70337254	12074	6	Deletion	100	DGVa	deletion	69990871	71112958	1122088	+	ID=217095;study_accession=estd223;Dbxref=DGVa_201807:essv25815375;Parent=esv3894648
CNVR_886	20	70728212	70881471	153260	21	Complex	100	DGVa	deletion	69990871	71112958	1122088	+	ID=217095;study_accession=estd223;Dbxref=DGVa_201807:essv25815375;Parent=esv3894648
CNVR_887	20	70950560	71014002	63443	13	Deletion	100	DGVa	deletion	69990871	71112958	1122088	+	ID=217095;study_accession=estd223;Dbxref=DGVa_201807:essv25815375;Parent=esv3894648
CNVR_888	20	71097489	71212077	114589	118	Deletion	13.5004	DGVa	deletion	69990871	71112958	1122088	+	ID=217095;study_accession=estd223;Dbxref=DGVa_201807:essv25815375;Parent=esv3894648
CNVR_889	20	71780573	71856566	75994	8	Duplication	5.51228	DGVa	deletion	71784500	71788688	4189	+	ID=217489;study_accession=estd234;Dbxref=DGVa_201807:essv26294537;Parent=esv4011954
CNVR_890	21	1132957	1182096	49140	6	Deletion	100	DGVa	copy number variation	824145	1292851	468707	-	ID=218738;study_accession=estd223;Dbxref=DGVa_201807:esv3894656
CNVR_892	21	5471268	5540265	68998	145	Deletion	100	DGVa	copy number loss	3896847	20187590	16290744	-	ID=219108;study_accession=nstd131;Dbxref=DGVa_201807:nssv13505164;Parent=nsv2728533
CNVR_893	21	5619399	5675758	56360	31	Deletion	100	DGVa	copy number loss	3896847	20187590	16290744	-	ID=219108;study_accession=nstd131;Dbxref=DGVa_201807:nssv13505164;Parent=nsv2728533
CNVR_894	21	5776117	5807850	31734	31	Deletion	100	DGVa	copy number loss	3896847	20187590	16290744	-	ID=219108;study_accession=nstd131;Dbxref=DGVa_201807:nssv13505164;Parent=nsv2728533
CNVR_895	21	6871410	7025059	153650	53	Duplication	100	DGVa	copy number loss	3896847	20187590	16290744	-	ID=219108;study_accession=nstd131;Dbxref=DGVa_201807:nssv13505164;Parent=nsv2728533
CNVR_896	21	7158093	7216220	58128	38	Deletion	100	DGVa	copy number loss	3896847	20187590	16290744	-	ID=219108;study_accession=nstd131;Dbxref=DGVa_201807:nssv13505164;Parent=nsv2728533
CNVR_897	21	7545293	7614218	68926	118	Deletion	100	DGVa	copy number loss	3896847	20187590	16290744	-	ID=219108;study_accession=nstd131;Dbxref=DGVa_201807:nssv13505164;Parent=nsv2728533
CNVR_898	21	7993447	8085052	91606	11	Deletion	100	DGVa	copy number loss	3896847	20187590	16290744	-	ID=219108;study_accession=nstd131;Dbxref=DGVa_201807:nssv13505164;Parent=nsv2728533
CNVR_899	21	8946138	8959693	13556	17	Deletion	100	DGVa	copy number loss	3896847	20187590	16290744	-	ID=219108;study_accession=nstd131;Dbxref=DGVa_201807:nssv13505164;Parent=nsv2728533
CNVR_900	21	10528426	10586295	57870	496	Deletion	100	DGVa	copy number loss	3896847	20187590	16290744	-	ID=219108;study_accession=nstd131;Dbxref=DGVa_201807:nssv13505164;Parent=nsv2728533
CNVR_901	21	13983831	14072782	88952	57	Deletion	100	DGVa	copy number loss	3896847	20187590	16290744	-	ID=219108;study_accession=nstd131;Dbxref=DGVa_201807:nssv13505164;Parent=nsv2728533
CNVR_902	21	16557137	16578452	21316	6	Deletion	100	DGVa	copy number loss	3896847	20187590	16290744	-	ID=219108;study_accession=nstd131;Dbxref=DGVa_201807:nssv13505164;Parent=nsv2728533
CNVR_903	21	20452054	20469081	17028	9	Deletion	100	DGVa	inversion	20044126	51271673	31227548	-	ID=221189;study_accession=estd223;Dbxref=DGVa_201807:esv3897707
CNVR_904	21	20727193	20778568	51376	210	Duplication	100	DGVa	inversion	20044126	51271673	31227548	-	ID=221189;study_accession=estd223;Dbxref=DGVa_201807:esv3897707
CNVR_905	21	21051472	21086694	35223	18	Deletion	100	DGVa	inversion	20044126	51271673	31227548	-	ID=221189;study_accession=estd223;Dbxref=DGVa_201807:esv3897707
CNVR_906	21	21749282	21796106	46825	156	Deletion	100	DGVa	inversion	20044126	51271673	31227548	-	ID=221189;study_accession=estd223;Dbxref=DGVa_201807:esv3897707
CNVR_907	21	25691240	25767385	76146	9	Duplication	100	DGVa	inversion	20044126	51271673	31227548	-	ID=221189;study_accession=estd223;Dbxref=DGVa_201807:esv3897707
CNVR_908	21	27657896	27709157	51262	12	Deletion	100	DGVa	inversion	20044126	51271673	31227548	-	ID=221189;study_accession=estd223;Dbxref=DGVa_201807:esv3897707
CNVR_909	21	28072088	28111030	38943	11	Deletion	100	DGVa	inversion	20044126	51271673	31227548	-	ID=221189;study_accession=estd223;Dbxref=DGVa_201807:esv3897707
CNVR_910	21	29393662	29456331	62670	83	Duplication	100	DGVa	inversion	20044126	51271673	31227548	-	ID=221189;study_accession=estd223;Dbxref=DGVa_201807:esv3897707
CNVR_911	21	29828436	29856474	28039	5	Deletion	100	DGVa	inversion	20044126	51271673	31227548	-	ID=221189;study_accession=estd223;Dbxref=DGVa_201807:esv3897707
CNVR_912	21	30350403	30373416	23014	12	Deletion	100	DGVa	inversion	20044126	51271673	31227548	-	ID=221189;study_accession=estd223;Dbxref=DGVa_201807:esv3897707
CNVR_913	21	31408055	31464548	56494	98	Deletion	100	DGVa	inversion	20044126	51271673	31227548	-	ID=221189;study_accession=estd223;Dbxref=DGVa_201807:esv3897707
CNVR_914	21	32576641	32588949	12309	5	Duplication	100	DGVa	inversion	20044126	51271673	31227548	-	ID=221189;study_accession=estd223;Dbxref=DGVa_201807:esv3897707
CNVR_915	21	33455026	33474763	19738	39	Deletion	100	DGVa	inversion	20044126	51271673	31227548	-	ID=221189;study_accession=estd223;Dbxref=DGVa_201807:esv3897707
CNVR_916	21	33611463	33647722	36260	12	Duplication	100	DGVa	inversion	20044126	51271673	31227548	-	ID=221189;study_accession=estd223;Dbxref=DGVa_201807:esv3897707
CNVR_917	21	34767932	34797153	29222	133	Duplication	100	DGVa	inversion	20044126	51271673	31227548	-	ID=221189;study_accession=estd223;Dbxref=DGVa_201807:esv3897707
CNVR_918	21	34811809	34862867	51059	80	Duplication	100	DGVa	inversion	20044126	51271673	31227548	-	ID=221189;study_accession=estd223;Dbxref=DGVa_201807:esv3897707
CNVR_919	21	39228245	39268646	40402	54	Deletion	100	DGVa	inversion	20044126	51271673	31227548	-	ID=221189;study_accession=estd223;Dbxref=DGVa_201807:esv3897707
CNVR_920	21	41240080	41411828	171749	53	Duplication	100	DGVa	inversion	20044126	51271673	31227548	-	ID=221189;study_accession=estd223;Dbxref=DGVa_201807:esv3897707
CNVR_921	21	41419189	41648365	229177	109	Duplication	100	DGVa	inversion	20044126	51271673	31227548	-	ID=221189;study_accession=estd223;Dbxref=DGVa_201807:esv3897707
CNVR_922	21	44969096	45009649	40554	5	Deletion	100	DGVa	inversion	20044126	51271673	31227548	-	ID=221189;study_accession=estd223;Dbxref=DGVa_201807:esv3897707
CNVR_923	21	45587077	45643881	56805	128	Deletion	100	DGVa	inversion	20044126	51271673	31227548	-	ID=221189;study_accession=estd223;Dbxref=DGVa_201807:esv3897707
CNVR_924	21	47762465	47813262	50798	17	Deletion	100	DGVa	inversion	20044126	51271673	31227548	-	ID=221189;study_accession=estd223;Dbxref=DGVa_201807:esv3897707
CNVR_925	21	53680747	53716517	35771	18	Deletion	3.02759	DGVa	inversion	53689612	53690694	1083	+	ID=225236;study_accession=estd223;Dbxref=DGVa_201807:essv25806104;Parent=esv3897733
CNVR_926	21	56026735	56077240	50506	21	Deletion	19.7996	DGVa	copy number loss	56042875	56052874	10000	+	ID=226182;study_accession=nstd131;Dbxref=DGVa_201807:nssv13496613;Parent=nsv2728536
CNVR_931	21	65817057	65884065	67009	264	Duplication	1.26849	DGVa	deletion	65826975	65827824	850	+	ID=228316;study_accession=estd234;Dbxref=DGVa_201807:essv26163813;Parent=esv4012814
CNVR_932	21	67031902	67125464	93563	7	Deletion	100	DGVa	copy number loss	65943148	67664623	1721476	+	ID=228328;study_accession=nstd131;Dbxref=DGVa_201807:nssv13508177;Parent=nsv2727214
CNVR_933	21	67189872	67293933	104062	39	Deletion	100	DGVa	copy number loss	65943148	67664623	1721476	+	ID=228328;study_accession=nstd131;Dbxref=DGVa_201807:nssv13508177;Parent=nsv2727214
CNVR_934	21	67574204	67641208	67005	23	Deletion	100	DGVa	copy number loss	65943148	67664623	1721476	+	ID=228328;study_accession=nstd131;Dbxref=DGVa_201807:nssv13508177;Parent=nsv2727214
CNVR_935	21	67875533	67905235	29703	45	Deletion	100	DGVa	copy number variation	65943148	68312825	2369678	+	ID=228329;study_accession=nstd131;Dbxref=DGVa_201807:nsv2727214
CNVR_936	21	68286885	68342031	55147	23	Deletion	47.0397	DGVa	copy number variation	65943148	68312825	2369678	+	ID=228329;study_accession=nstd131;Dbxref=DGVa_201807:nsv2727214
CNVR_937	21	68607036	68734796	127761	75	Deletion	8.71393	DGVa	copy number variation	68094111	68618168	524058	+	ID=228434;study_accession=nstd131;Dbxref=DGVa_201807:nsv2727216
CNVR_938	21	68793437	68804310	10874	5	Deletion	100	DGVa	copy number gain	68780382	68840587	60206	+	ID=228779;study_accession=nstd60;Dbxref=DGVa_201807:nssv1380172;Parent=nsv810354
CNVR_941	21	69156105	69258337	102233	37	Deletion	5.63125	DGVa	deletion	69198242	69203998	5757	+	ID=228894;study_accession=estd234;Dbxref=DGVa_201807:essv26070563;Parent=esv4014847
CNVR_945	21	69763733	69858568	94836	8	Duplication	0.786621	DGVa	copy number variation	69809682	69810427	746	+	ID=228903;study_accession=estd234;Dbxref=DGVa_201807:esv4014154
CNVR_946	22	377874	396109	18236	44	Deletion	78.2518	DGVa	copy number gain	381840	414564	32725	+	ID=230756;study_accession=nstd69;Dbxref=DGVa_201807:nssv1456718;Parent=nsv835135
CNVR_950	22	6157540	6191274	33735	14	Deletion	35.9449	DGVa	copy number loss	6179149	6246084	66936	+	ID=235635;study_accession=nstd60;Dbxref=DGVa_201807:nssv1381062;Parent=nsv810356
CNVR_951	22	7636061	7711778	75718	34	Deletion	0.972028	DGVa	copy number variation	7624297	7636796	12500	+	ID=236246;study_accession=nstd131;Dbxref=DGVa_201807:nsv2727234
CNVR_952	22	20204445	20244770	40326	81	Deletion	100	DGVa	deletion	20196702	20245238	48537	+	ID=232995;study_accession=estd234;Dbxref=DGVa_201807:essv26190607;Parent=esv4014754
CNVR_953	22	25322727	25400588	77862	117	Deletion	6.04788	DGVa	copy number gain	25211059	25327435	116377	+	ID=233509;study_accession=nstd61;Dbxref=DGVa_201807:nssv1382800;Parent=nsv810999
CNVR_955	22	35020785	35079848	59064	24	Deletion	45.5726	DGVa	copy number loss	34969499	35047701	78203	+	ID=234700;study_accession=nstd60;Dbxref=DGVa_201807:nssv1379568;Parent=nsv810360
CNVR_957	22	41746921	41769379	22459	44	Deletion	100	DGVa	copy number variation	41743581	41772454	28874	+	ID=234951;study_accession=estd234;Dbxref=DGVa_201807:esv4011549
CNVR_960	22	49020945	49078183	57239	8	Duplication	50.5879	DGVa	copy number gain	49017259	49049900	32642	+	ID=235379;study_accession=nstd69;Dbxref=DGVa_201807:nssv1456721;Parent=nsv835243
CNVR_961	22	50219284	50317025	97742	135	Duplication	11.3298	DGVa	duplication	49672183	50230357	558175	+	ID=235395;study_accession=nstd135;Dbxref=DGVa_201807:nssv13657246;Parent=nsv2779352
CNVR_963	22	52515315	52542177	26863	5	Deletion	100	DGVa	inversion	52320385	57234998	4914614	+	ID=236766;study_accession=estd223;Dbxref=DGVa_201807:esv3897783
CNVR_964	22	56108340	56194604	86265	23	Deletion	100	DGVa	inversion	52320385	57234998	4914614	+	ID=236766;study_accession=estd223;Dbxref=DGVa_201807:esv3897783
CNVR_965	22	56231875	56267957	36083	14	Deletion	100	DGVa	inversion	52320385	57234998	4914614	+	ID=236766;study_accession=estd223;Dbxref=DGVa_201807:esv3897783
CNVR_966	22	56498974	56522913	23940	9	Duplication	100	DGVa	inversion	52320385	57234998	4914614	+	ID=236766;study_accession=estd223;Dbxref=DGVa_201807:esv3897783
CNVR_967	22	56531377	56562478	31102	27	Deletion	100	DGVa	inversion	52320385	57234998	4914614	+	ID=236766;study_accession=estd223;Dbxref=DGVa_201807:esv3897783
CNVR_970	22	58520931	58575564	54634	6	Deletion	79.9191	DGVa	copy number gain	58531902	58850855	318954	+	ID=237852;study_accession=nstd61;Dbxref=DGVa_201807:nssv1383165;Parent=nsv811001
CNVR_971	22	58727064	58814609	87546	7	Deletion	100	DGVa	copy number gain	58531902	58850855	318954	+	ID=237852;study_accession=nstd61;Dbxref=DGVa_201807:nssv1383165;Parent=nsv811001
CNVR_972	22	59331756	59439830	108075	67	Deletion	95.6206	DGVa	copy number loss	59314105	59435097	120993	+	ID=237996;study_accession=nstd60;Dbxref=DGVa_201807:nssv1380161;Parent=nsv810363
[truncated: 149 more rows]

## Sheet: Table S8
List of new high-confidence CNVRs identified in the present study - Ladeira et al. (2025)
[truncated: 200 more rows]

[truncated: 4 more sheets: TableS9, TableS10, TableS11, Table S12]
